# Supplementary material for: mTORC1 controls murine postprandial hepatic glycogen synthesis via Ppp1r3b
Source: J Clin Invest. 2024 Jan 30;134(7):e173782. doi: 10.1172/JCI173782 (PMC10977990; doi:10.1172/JCI173782)
Supplement: Supporting data values [file jci-134-173782-s027.xlsx]

## Sheet: Fig1-Untargeted metabolomics
NetID_annotation	Match_annotation	HMDB	CON_F1	CON_F2	CON_F3	CON_F4	CON_F5	CON_R1	CON_R2	CON_R3	CON_R4	CON_R5	KO_F1	KO_F2	KO_F3	KO_F4	KO_F5	KO_R1	KO_R2	KO_R3	KO_R4	KO_R5	GFP fasted avg	GFP refed avg	F vs R log FC	F v R p-value	F v R -log10(p)
1-Acetyl-2-methylcyclopentene	1-Acetyl-2-methylcyclopentene	HMDB0061832	9630.1	50261.5	32966.6	49349.4	67964.1	8586.22	5253.2	10645.4	10568.4	4222.38	34547.6	19012.9	43457	38247.7	48669.6	138838	69078.6	51285.2	45522.5	61853.5	42034.3	7855.11	-2.41987	0.00867764	2.0616
1-Methyl-4-nitroimidazole	1-Methyl-4-nitroimidazole	HMDB0060659	576.06	2455.57	5884.63	8007.01	8246.99	121.21	984.23	2919.65	3990.38	4319.21	3274.12	3642.6	1772.65	0	6729.2	7497.54	4329.94	3954.01	2828.73	3247.5	5034.05	2466.94	-1.029	0.176797	0.752526
1-Methylinosine	1-Methylinosine	HMDB0002721	59404.6	60583.7	39677.7	86299.8	129848	82455	114530	127737	84972.4	81037.3	46937.1	67791.5	47500.2	17324.2	61668.3	195890	141877	117453	102721	154779	75162.8	98146.4	0.384915	0.244362	0.611966
methylnicotinamide	1-Methylnicotinamide	HMDB0000699	15344.6	4831.83	11828.6	14864.4	12798.8	6845.54	8024.67	6532.36	5601.3	5304.59	9836.21	10984	10473.7	6651.29	12204.2	8691.98	5604.48	13075.8	4223.6	9230.82	11933.6	6461.69	-0.88505	0.0230084	1.63811
1-Nitro-5-glutathionyl-6-hydroxy-5,6-dihydronaphthalene	1-Nitro-5-glutathionyl-6-hydroxy-5,6-dihydronaphthalene	HMDB0060326	4040.05	7115.85	19070.5	9999.45	69975.1	13351.1	3876.4	16731	7516.74	3818.84	23217.2	192081	15841.4	2991.69	14382.5	58643.4	13774	14861.1	29579.9	21966.8	22040.2	9058.82	-1.28274	0.329928	0.48158
1-Phenyl-1-pentanone	1-Phenyl-1-pentanone	HMDB0031208	53169.4	74747.5	51336.7	56803.8	54492.6	42960.2	42822.2	51115.6	46790.1	57708.5	52481.1	36009.2	49054	58644.6	64739.2	80847.6	52992.1	56962.5	38233.5	56422.7	58110	48279.3	-0.267382	0.0897799	1.04682
1,11-Undecanedicarboxylic acid	1,11-Undecanedicarboxylic acid	HMDB0002327	5266.89	2480.53	4857.11	2604.61	5649.25	6899.89	113.44	0	2926.82	0	3571.49	834.38	0	15617.1	4194.17	6619.06	0	0	3945.39	1645.76	4171.68	1988.03	-1.06929	0.186124	0.730199
Tricarballylic acid	1,2,3-Propanetricarboxylic acid	HMDB0031193	126828	238987	206029	91275.2	61825.9	91283.1	76737.4	144982	87692.2	94135.8	62006	99926.9	135479	123806	89962.6	81734.1	122681	57318.2	92245.1	54991.3	144989	98966.2	-0.550936	0.233567	0.631588
1,3-Diacetylpropane	1,3-Diacetylpropane	HMDB0029165	86694.5	118635	121100	121958	139752	57762.6	45353.8	96251.3	73145.4	66131.4	64561.4	65586.4	46932.8	87346.2	86772.6	78957.5	67824.1	59727.3	28833.2	57618.6	117628	67728.9	-0.796385	0.00331141	2.47999
1,3,5-Trihydroxy-10-methylacridone	1,3,5-Trihydroxy-10-methylacridone	HMDB0041468	11970.4	7275.2	12666.5	6618.73	36302.6	24712.6	21462.8	14103.6	9149.05	0	79629.2	161798	31397.1	19766.9	62499.4	80282.9	87472.2	54971.2	66145.5	62316	14966.7	13885.6	-0.10816	0.881587	0.0547348
1,4-Ipomeadiol	1,4-Ipomeadiol	HMDB0030471	32001.7	131661	42810.5	73308.8	97260.7	39291.2	19844.9	91914.5	84071.8	65663.7	132977	105868	76136.9	131638	162617	56727.9	114307	109546	91536.8	108210	75408.5	60157.2	-0.32599	0.519776	0.284183
10-Undecenal	10-Undecenal	HMDB0031128	29005.5	45564.9	37066.1	50405.6	44026.1	23529.7	14638.7	43147.7	52286.9	24822.1	38225.6	39391	25117	46559.8	51726.3	14316.7	45480.4	43087.8	24719.9	35565.4	41213.6	31685	-0.379321	0.260341	0.584458
10-Undecenyl acetate	10-Undecenyl acetate	HMDB0031017	202545	433069	153235	306416	543709	549817	96358.5	147918	111111	96627.9	284585	235056	659433	420408	529552	470132	247069	363417	326082	397712	327795	200366	-0.710152	0.295064	0.530083
10,12-Pentacosanedione	10,12-Pentacosanedione	HMDB0035555	9419.8	7712.38	7143.56	13813	23151.5	33090.9	10395.4	13789.9	22165.4	11290.7	25156.6	14053	13243.1	22444.5	8775.12	2807.8	1848.75	5521.76	17214.3	4604.44	12248	18146.5	0.567137	0.289801	0.5379
10,20-Dihydroxyeicosanoic acid	10,20-Dihydroxyeicosanoic acid	HMDB0031923	16430.8	14836.8	9068.94	35392	7554.94	75524.8	80438.6	52533.2	57016.9	51820.4	83548.5	266228	48830.4	20185.5	59492.4	126131	180846	123578	132209	147234	16656.7	63466.8	1.9299	0.000330268	3.48113
11-Hydroxy-12-methoxydihydrokawain	11-Hydroxy-12-methoxydihydrokawain	HMDB0030766	20941	28987.1	27102.2	29194.7	40184.4	24231.5	16949.8	27534.9	35511	27920.6	11967.2	15276.2	16927	23036.4	24044.7	18066.8	23590.8	23302.9	12043.3	18493.1	29281.9	26429.5	-0.147857	0.527982	0.277381
11-Hydroxyeicosatetraenoate glyceryl ester	11-Hydroxyeicosatetraenoate glyceryl ester	HMDB0012530	1.48007e+06	395573	42090.2	211345	64696.8	73231.1	118999	75312.4	84179.8	91699.4	2078403	1665966	8.38343e+06	6.90017e+06	359367	3.24679e+06	1.01909e+06	355402	391826	595378	438756	88684.3	-2.30667	0.227786	0.642473
12-Oxo-2,3-dinor-10,15-phytodienoic acid	12-Oxo-2,3-dinor-10,15-phytodienoic acid	HMDB0032090	140390	261399	140901	471581	193316	68889	110680	92781.9	78113	94430.4	354228	186792	355656	203742	367725	55197.4	134485	114133	92215.1	122499	241517	88978.8	-1.44059	0.0394528	1.40392
13S-hydroxyoctadecadienoic acid	13S-hydroxyoctadecadienoic acid	HMDB0004667	6529.18	8030.28	14177.8	7025.95	12317.7	12301.4	9955.68	8765.05	12328.1	5370.65	5637.96	3531.02	13646	8272.46	12381.6	14365.8	12259.6	10924.9	8201.15	6535.84	9616.19	9744.18	0.0190754	0.950608	0.0219984
14,15-DiHETrE	14,15-DiHETrE	HMDB0002265	11317.9	16788	23315.9	55766.8	29478.8	1297.91	3527.88	6615.37	7468.22	7104.51	48172.8	21502.6	18494.8	34888.1	18487.4	45481.4	6751.59	25850	23391.1	6321	27333.5	5202.78	-2.39332	0.0222544	1.65258
18-Oxocortisol	18-Oxocortisol	HMDB0000332	16979.5	6577.3	9091.94	7013.89	25032.5	7946.42	20103.8	8633.35	4443.81	18789.8	4063.68	0	0	7175.94	3736.41	5942.46	13595.8	12743.5	13366.4	15623.1	12939	11983.4	-0.110687	0.845301	0.0729884
19-Norandrosterone	19-Norandrosterone	HMDB0002697	24321.1	37903.9	37484	53316.6	63657.6	10107	1613.41	8694.64	12618.3	2735.48	29838.4	8750.6	36598.1	24277.3	63377.3	155164	56654.6	80965.2	27157.6	55536.4	43336.6	7153.78	-2.59881	0.000996375	3.00158
1b-Hydroxycholic acid	1b-Hydroxycholic acid	HMDB0000307	466768	237270	67141.9	250061	93677.2	145871	195328	125231	85857.4	115222	3362157	8.2049e+06	9777616	9269725	357683	1.00645e+06	579952	150210	380407	216974	222983	133502	-0.740077	0.258083	0.588241
1H-Indole-3-carboxaldehyde	1H-Indole-3-carboxaldehyde	HMDB0029737	3647.18	4135.28	5360.81	5408.85	4114.78	6573.56	3393.6	1553.09	5557.32	5827.86	5470.29	2982.58	8074.59	3166.08	5268.49	8153.56	10155.4	7003.61	11113.4	8389.45	4533.38	4581.09	0.0151025	0.962771	0.016477
2-Acetyl-4,5-dihydrothiazole	2-Acetyl-4,5-dihydrothiazole	HMDB0033561	8606.19	5390.87	9626.6	4529.24	10859.2	5851.53	5177.01	8858.11	12395	11635.2	0	934.12	866.62	7470.18	1437.85	1733.82	0	4443.75	0	1313.86	7802.42	8783.38	0.170854	0.620638	0.207162
2-Amino-3-carboxymuconic acid semialdehyde	2-Amino-3-carboxymuconic acid semialdehyde	HMDB0001330	797.12	1100.34	1243.07	1636.24	1692.92	1544.91	2895.39	3278.67	1434.2	1487.94	9847.63	2298.21	5027.79	21433.3	42318.1	7467.45	13729	62585.2	93521.8	58522.3	1293.94	2128.22	0.71788	0.0886492	1.05233
2-Aminomuconic acid	2-Aminomuconic acid	HMDB0001241	996.95	3005.27	5465.55	6812.93	4935.22	11596.5	6771.04	6278.83	10116.8	5327.9	2516.08	5116.8	7329.72	7906.02	6167.97	4377.98	7549.67	5677.85	6659.43	7893.61	4243.18	8018.23	0.918137	0.0434907	1.3616
2-Aminomuconic acid semialdehyde	2-Aminomuconic acid semialdehyde	HMDB0001280	18794.8	6928.63	7029.71	6051.31	5274.5	30635.3	30112.7	74846.6	20206.8	20564.9	123675	52480.1	59773.8	156447	128495	49238.1	74921.9	418257	341203	210458	8815.79	35273.3	2.00041	0.0351557	1.454
2-Dodecylbenzenesulfonic acid	2-Dodecylbenzenesulfonic acid	HMDB0031031	1770100	1.66283e+06	3.59957e+06	1.80457e+06	1.81884e+06	1.424e+06	1.74422e+06	2.24087e+06	1.61888e+06	1.03662e+06	1.21255e+06	1.47243e+06	977402	3.05678e+06	1.46566e+06	1.6063e+06	921593	1.11903e+06	2010400	1.66275e+06	2.13118e+06	1.61292e+06	-0.401981	0.24985	0.60232
2-Ethyl-2,5-dihydro-4,5-dimethylthiazole	2-Ethyl-2,5-dihydro-4,5-dimethylthiazole	HMDB0037176	47182	31383.4	39818.7	28515.8	53347.9	2905.18	9468.46	4070.23	6093.64	7825.02	5369.79	7457.84	7898.34	30466	7962.4	7875.73	4081.03	21735.1	3564.16	7816.55	40049.6	6072.51	-2.72142	0.000107173	3.96991
2-Furancarboxaldehyde	2-Furancarboxaldehyde	HMDB0032914	38285.7	50669.4	47046.6	48252.1	54385.7	26081.2	12649.4	44343	27384.2	20825	40780.7	50566.4	28700.7	41592.5	43426.2	25453.4	29848	18539.3	20610.8	26013.2	47727.9	26256.6	-0.862155	0.00634332	2.19768
2-Furanmethanol	2-Furanmethanol	HMDB0013742	349810	595480	459121	472250	505164	232671	247571	381709	302058	298223	407052	339998	310426	389262	402328	243959	334386	246946	240551	259294	476365	292446	-0.703895	0.00470051	2.32786
2-Furoylglycine	2-Furoylglycine	HMDB0000439	19598.7	9333.91	15983	9925.74	22355.8	113992	109226	66480.5	81348.4	131747	16372.5	8427.08	6620.98	6709.96	2961.17	63906.1	66903.2	69352	46156.1	93287.7	15439.4	100559	2.70335	0.00010415	3.98234
2-Heptanone	2-Heptanone	HMDB0003671	16570.1	32658	35832.8	27359.4	44651.3	22719.4	12555.4	30388.5	26824.4	26651.3	32164.8	43473.3	20506	17769.9	31167.2	32648.4	34937.2	24871.2	18412.1	18696.3	31414.3	23827.8	-0.398776	0.210588	0.676566
2-Hydroxyhexanedioic Acid	2-Hydroxyadipic acid	HMDB0000321	1.53046e+06	5.44334e+06	4.2493e+06	3.84307e+06	7.50544e+06	522379	567934	468372	990827	756730	2.49026e+06	856537	3.27222e+06	1.66819e+06	2.52658e+06	728751	453102	469434	491130	474668	4.51432e+06	661248	-2.77125	0.00447801	2.34892
2-Hydroxybutyric acid	2-Hydroxybutyric acid	HMDB0000008	3.48376e+07	3.87263e+07	2.76482e+07	3.61856e+07	4.53951e+07	4.80587e+07	5.28401e+07	4.85602e+07	4.61015e+07	3.58984e+07	4.79361e+07	6.06113e+07	4.50676e+07	4.7004e+07	6.58989e+07	8.78136e+07	8.43814e+07	7.72449e+07	8.15286e+07	9.03569e+07	3.65586e+07	4.62918e+07	0.340547	0.0420841	1.37588
2-Hydroxycaproic acid	2-Hydroxycaproic acid	HMDB0001624	1.69501e+06	1.92094e+06	2.20671e+06	2.22074e+06	3.96313e+06	1.01926e+06	1.19745e+06	1.08397e+06	1.11004e+06	912816	4.12206e+06	3.899e+06	2.36056e+06	1.77868e+06	2.29068e+06	625427	728560	765608	1.22609e+06	753072	2.40131e+06	1.06471e+06	-1.17337	0.0108879	1.96306
2-Hydroxyethanesulfonate	2-Hydroxyethanesulfonate	HMDB0003903	2.88972e+06	2.62727e+06	5.3491e+06	1.34044e+06	474298	3.44699e+06	3.54674e+06	3.46854e+06	2.09555e+06	3.48924e+06	2.36351e+06	766102	1.35723e+06	2.7585e+06	1.32229e+06	2.21511e+06	2.54946e+06	1.33003e+06	2.20627e+06	1.27776e+06	2.53617e+06	3.20941e+06	0.33966	0.463339	0.334101
2-hydroxyglutarate	2-Hydroxyglutarate	HMDB0059655	1.01027e+06	1.67896e+06	1.61019e+06	1.05963e+06	1.3343e+06	1.39737e+06	1.20329e+06	1.47175e+06	1.5825e+06	1.22341e+06	1.51929e+06	1.46358e+06	1.58688e+06	1.10642e+06	1.08274e+06	994385	1.10267e+06	1.1459e+06	1.15218e+06	1.08782e+06	1.33867e+06	1.37566e+06	0.0393261	0.817392	0.0875695
2-Hydroxymyristic acid	2-Hydroxymyristic acid	HMDB0002261	12295.7	522329	110901	797220	334662	0	0	0	0	0	83350.5	0	236512	438191	266980	360210	26408.5	115125	0	64036.3	355482	0	#NUM!	0.0363429	1.43958
2-Hydroxypyridine	2-Hydroxypyridine	HMDB0013751	17770.8	10557.1	16255.8	15544.2	16705.4	40192.5	29036.4	76477.6	31341.4	27640	158513	68435.1	102570	224880	228921	89580.4	150137	624457	761037	463388	15366.6	40937.6	1.41363	0.024338	1.61371
Indole-2-carboxylic acid	2-Indolecarboxylic acid	HMDB0002285	3922.32	7630	5005.45	6362.04	8320.55	9796.3	10309.9	6233.93	7270.71	15810.1	3402.46	4175.74	14793.2	5911.12	8013.83	15702.2	22384.4	14967.6	25040	40687.9	6248.07	9884.18	0.66171	0.0852788	1.06916
2-Isopropyl-1,4-benzenediol	2-Isopropyl-1,4-benzenediol	HMDB0032132	35435.2	8948.81	9540.25	15158.9	27485.8	30365.5	22187.1	8372.58	17844.4	20635.6	6552.15	14671.2	10420.1	9760.29	1832.51	15654.8	16446.7	11470.9	11947.4	11175.3	19313.8	19881	0.0417613	0.930709	0.031186
2-Isopropylmalic acid	2-Isopropylmalic acid	HMDB0000402	27219.4	87013.4	33899.6	42693.1	69461.1	8507.52	6552.81	7808.35	4744.13	3819.46	14929.1	3144.33	29850.1	25677.5	27809.2	14737.8	7059.05	0	58102.1	43606.6	52057.3	6286.45	-3.04978	0.00376768	2.42393
2-Keto-6-acetamidocaproate	2-Keto-6-acetamidocaproate	HMDB0012150	15369.5	12294	15028.6	15466.8	10053	4679.68	9754.55	7615.8	8778.04	8979.76	5493.35	7103.25	8518.2	12480.6	7868.22	12884.3	11431.2	24479.1	7232.2	10621.7	13642.3	7961.57	-0.776968	0.00352661	2.45264
2-Keto-glutaramic acid	2-Keto-glutaramic acid	HMDB0001552	246.52	4181.86	904.76	6017.07	6485.68	7355.75	6872.9	8360.76	7726.19	5263.18	5882.51	8325.49	6309.52	7699.52	6769.05	14130.8	10037	5478.03	6706.71	11074	3567.18	7115.76	0.996234	0.0337429	1.47182
2-Ketobutyric acid	2-Ketobutyric acid	HMDB0000005	757613	494497	200984	399244	292820	702850	570544	723335	493963	621663	521692	634896	689933	1.16345e+06	688972	701762	1.01943e+06	879636	1.34473e+06	1.06798e+06	429032	622471	0.536923	0.102057	0.991159
2-Mercaptopropanoic acid	2-Mercaptopropanoic acid	HMDB0031520	8409.77	5598.53	4012.55	3885.16	772.43	2718.01	8977.53	1715.67	6145.43	7304.47	889.9	17217.8	2180.09	7072.07	243.68	10804.5	7712.16	9513.13	8662.62	8180.2	4535.69	5372.22	0.244198	0.663812	0.177955
2-Methoxyacetaminophen sulfate	2-Methoxyacetaminophen sulfate	HMDB0062550	38559.7	24721.9	29584.2	32313.3	25148.7	24840.8	32705.9	27936.3	25065.3	24002.3	23776.7	32691.3	29370.2	45739	24451.4	31869	33559.3	34748.3	38408.1	32107.7	30065.6	26910.1	-0.159962	0.324813	0.488366
2-Methoxyestradiol-3-methylether	2-Methoxyestradiol-3-methylether	HMDB0000344	38708.3	20767.1	26046.9	18065.8	40688.5	396.42	5150.84	7805.03	13768.5	14753.8	11538.9	0	11840.8	1139.81	0	17942.9	0	2656.84	13120.5	8604.81	28855.3	8374.93	-1.78469	0.00499641	2.30134
2-Methoxyxanthone	2-Methoxyxanthone	HMDB0032998	8889.15	1753.8	4486.45	4161.88	6451.64	7708.62	10623.5	7744.72	8082.41	8765.03	7798.12	1447.34	6392.83	7121.7	3933.76	3164.39	1953.03	5798.76	4756.62	1721.24	5148.58	8584.86	0.737619	0.0308999	1.51004
2-Methyl-1-phenyl-2-propanyl acetate	2-Methyl-1-phenyl-2-propanyl acetate	HMDB0031571	223596	372747	335972	288583	404451	161140	179637	234125	215694	190711	330636	307987	246724	252800	308132	199158	238806	188269	190499	192248	325070	196261	-0.727973	0.00567331	2.24616
2-Methyl-2-cyclopenten-1-one	2-Methyl-2-cyclopenten-1-one	HMDB0031545	1674.31	3323.86	6764.84	4478.79	3840.12	5316.24	2936.33	6580.91	5356.02	6044.7	5932.48	6694.3	7308.48	8218.29	4108.37	5095.59	1953.7	1792.73	5326.55	828.79	4016.38	5246.84	0.385552	0.26973	0.56907
2-Methyl-3-ketovaleric acid	2-Methyl-3-ketovaleric acid	HMDB0000408	490659	384318	230695	363924	556785	279613	375036	138795	169704	205583	769848	439126	558786	1.21454e+06	418771	74241	1.00242e+06	1.29876e+06	1.33025e+06	771162	405276	233746	-0.793962	0.0405725	1.39177
2-Methylacetophenone	2-Methylacetophenone	HMDB0032386	215131	17762.9	9294.55	24612.6	6411.7	17679.7	13311.9	13352.9	14848.9	17717.9	15697.2	30213.3	9555.98	180366	69644.8	53874	6428.51	11513.4	26845.4	38623.5	54642.5	15382.3	-1.82876	0.35806	0.446044
2-Methylbutyroylcarnitine	2-Methylbutyroylcarnitine	HMDB0000378	106921	49666.1	46026.1	102583	27668.1	1385.86	1076.75	2832.86	1552.04	5113.05	39838.9	10030	55461.9	108685	26536.5	29851.3	9547.07	16959.5	4838.02	8567.24	66572.8	2392.11	-4.79858	0.00396774	2.40146
2-Methylbutyrylglycine	2-Methylbutyrylglycine	HMDB0000339	363696	247857	263948	287907	249190	203702	247684	173231	248092	285131	204103	312646	179291	253687	214225	438377	192481	171383	99078.1	177003	282520	231568	-0.286914	0.117337	0.930565
2-Methylcitric acid	2-Methylcitric acid	HMDB0000379	20701.6	25893.5	31681.5	22337.6	27998.8	17698.7	19358.4	21894.6	17649.7	28365.9	27848.8	18397.3	29689.2	26710.1	27455.5	15635.6	12533.3	13396	11867.4	12159.6	25722.6	20993.4	-0.293097	0.130183	0.885445
2-Methylfuran	2-Methylfuran	HMDB0013749	6135.71	10636	7207.27	8351.18	8372.15	7386.03	3696.91	6285.59	7327.18	7507.81	6493.25	2400.05	9082.45	2992.62	6377.53	8652.23	7145.78	4009.23	6512.05	5073.4	8140.46	6440.7	-0.337891	0.140454	0.852466
2-Methylglutaric acid	2-Methylglutaric acid	HMDB0000422	972654	1.89769e+06	1.21819e+06	818975	1.75212e+06	212359	231479	220643	287319	226623	396842	810098	1.13093e+06	666640	974038	389958	289838	216371	256853	227127	1.33192e+06	235685	-2.49858	0.0008716	3.05968
2-Methylhippuric acid	2-Methylhippuric acid	HMDB0011723	354499	371237	396115	527024	378697	203418	248875	240453	138078	193873	600413	386304	87239.8	278744	481407	142355	169516	263841	217869	257102	405515	204939	-0.984556	0.000612158	3.21314
2-nonenoylglycine	2-nonenoylglycine	HMDB0094807	89300.5	95551.5	53731.5	74430.5	66046.5	16604.2	23512.7	30767.2	31694.9	29918.8	64523.5	61838.5	89762.8	74857.5	88153.9	99943.9	47505.6	71137.9	51056.1	60908.5	75812.1	26499.6	-1.51646	0.000299344	3.52383
2-O-Acetyl-trans-coutaric acid	2-O-Acetyl-trans-coutaric acid	HMDB0034621	46062.1	29448.5	69590.1	45771.9	52367.9	96970.4	98002.7	169756	109493	188136	21420.4	14352.6	32222	16788.7	18669.6	20436.8	9111.56	23985.5	22304.5	22626.6	48648.1	132471	1.44523	0.00336979	2.4724
2-Octenoic acid	2-Octenoic acid	HMDB0000392	159144	252395	219302	242149	317864	118499	129098	216736	197967	152318	160768	140847	118419	133381	156436	135164	122394	93557.6	72887.9	95882.7	238171	162924	-0.547801	0.0467589	1.33014
2-Phenylbutyric acid	2-Phenylbutyric acid	HMDB0000329	139621	251695	225148	209174	308515	122180	112229	195002	176991	145918	227476	199403	160055	214432	342170	174093	178776	167469	144150	206595	226831	150464	-0.592196	0.0429014	1.36753
2-Phenylpropionic acid	2-Phenylpropionate	HMDB0011743	539492	888899	814379	622028	861538	456865	388354	672158	532251	522728	619228	535209	487238	771512	664331	405037	528349	526051	524685	402263	745267	514471	-0.534667	0.0250813	1.60065
2-Piperidinone	2-Piperidinone	HMDB0011749	30267.7	11628	13894.2	10251.5	22906.7	43015.2	38995.7	21012.9	31511.5	37137.2	32897	57189.8	32650.4	39121.7	13512.9	52988.8	88085	55996	64486.9	65420.3	17789.6	34334.5	0.948624	0.015431	1.81161
2-3-Dihydroxybenzoic acid	2-Pyrocatechuic acid	HMDB0000397	32688	26595.2	9824.92	21257	20009.7	1.52929e+06	2.03706e+06	1.64754e+06	1.98852e+06	2.21916e+06	16600.4	12624.6	13520.1	9398.23	20998.5	1.28601e+06	1.50169e+06	1.15907e+06	1.25831e+06	1.74013e+06	22075	1.88431e+06	6.41549	4.94134e-07	6.30616
2-Pyrrolidinone	2-Pyrrolidinone	HMDB0002039	125104	79757.6	85220.1	85190.7	154753	96842.6	93252.3	44153.8	63750.4	75344.6	57451.2	112516	60602.6	79696.3	56456.4	48948.2	44440.8	75507	31512	61337.1	106005	74668.7	-0.505556	0.112571	0.948572
2-Vinylthiophene	2-Vinylthiophene	HMDB0029726	188327	9452.83	12609.3	16483.6	14588.3	65549.2	47341.7	64140.1	119526	62521.4	9223.29	192296	47571.7	551875	181153	449761	410190	372956	224538	304489	48292.2	71815.8	0.572511	0.544247	0.264204
2,3-Diaminosalicylic acid	2,3-Diaminosalicylic acid	HMDB0013159	5940.53	3452.65	2326.24	6624.36	9453.91	10802.4	17199.1	10901.5	9673.73	17803.3	2472.37	3896.74	6727.33	3998.98	10033.9	11313	7988.22	11474.4	16507.5	15087.9	5559.54	13276	1.25578	0.00699636	2.15513
2,3-Dihydroxyvaleric acid	2,3-Dihydroxyvaleric acid	HMDB0000421	21342.8	14295.1	21515.1	20012.8	25448.3	31581.1	14918.5	32151.9	26447.1	7269.79	25380.5	11052.4	31936.8	20420.6	8679.45	48854.7	37740.4	31105.7	34993.9	29848.7	20522.8	22473.7	0.131008	0.71847	0.143591
2,3-Dimethyl-2-cyclohexen-1-one	2,3-Dimethyl-2-cyclohexen-1-one	HMDB0031414	5419.14	12507	7178.05	8727.95	6641.09	3126.17	8020.96	4991.08	5202.63	5966.56	6078.46	3807.38	6214.18	3515.61	6305.2	2536.42	4612.86	2534.42	2679.28	5326.1	8094.65	5461.48	-0.567676	0.1086	0.964171
2,3-Dinor-6-keto-prostaglandin F1 a	2,3-Dinor-6-keto-prostaglandin F1 a	HMDB0002277	27168.3	35562.4	74845.9	33873.6	43145.8	34267.3	34304.6	40759.8	24035.1	15746.6	17695.9	34502.6	13333.6	59457	23278.7	27614.9	15968.5	22077.9	13344.1	25248.8	42919.2	29822.7	-0.525213	0.204151	0.690048
2,3,5-Trimethylfuran	2,3,5-Trimethylfuran	HMDB0029721	8270.77	9109.15	8381.92	10138.1	6408.85	7129.56	4747.65	5440.58	9317.9	10562.7	8619.46	5309.68	4652.04	4528.1	8977.5	5262.13	5611.55	8957.27	3407.06	3767.39	8461.76	7439.68	-0.185717	0.443171	0.353429
2,3,6-Trimethylphenol	2,3,6-Trimethylphenol	HMDB0029667	6088.66	9951.99	6112.77	13902.5	8742.69	9534.78	11210.8	9088.43	11620.2	6726.6	6777.63	8167.24	8623.95	11509.3	7431.9	6498.01	4635.65	7129.75	7357.28	7863.63	8959.72	9636.16	0.105005	0.699143	0.155434
2,4,6-Triethyl-1,3,5-oxadithiane	2,4,6-Triethyl-1,3,5-oxadithiane	HMDB0038791	5602.32	13756.1	16308.7	5438.13	9237.7	9065.8	2318.97	6616.99	3778.86	9967.38	8445.54	4895.09	9679.41	8984.73	9752.06	14115.2	11234.4	2798.35	11685.8	5700.93	10068.6	6349.6	-0.665124	0.19458	0.710903
2,5-Dihydro-2,4,5-trimethyloxazole	2,5-Dihydro-2,4,5-trimethyloxazole	HMDB0031199	64178.2	62720.1	51869.3	89460.7	31261.5	16560.1	38277.7	9701.3	26898.7	29249.2	18323.9	15869.2	18792.6	14925.3	31813.7	70768.6	6046.16	15018.2	8362.09	17738.9	59898	24137.4	-1.31124	0.0101381	1.99404
2,6-Dimethoxy-4-propylphenol	2,6-Dimethoxy-4-propylphenol	HMDB0036226	9996.84	16496	23472.8	9149.61	20874.7	16325.9	22313.4	13835.5	6436.22	18315.7	13638.6	15917.7	13015.1	12615.3	10742.5	6799.91	11386.4	12879.8	17628.7	15917.5	15998	15445.3	-0.0507163	0.890564	0.0503347
3-Acetyl-2,7-naphthyridine	3-Acetyl-2,7-naphthyridine	HMDB0037296	3933.87	2054.13	1998.33	4056.02	6271.17	5745.47	5519.08	5676.86	5557.63	6575.19	6714.29	7830.8	5964.59	8449.56	8305.72	6127.77	7391.16	8547.52	12977.2	8458.58	3662.7	5814.85	0.666832	0.0290486	1.53687
b-Aminoisobutyric acid	3-Aminoisobutanoic acid	HMDB0003911	288572	158080	83111.3	119954	281166	466242	585994	291562	464171	391818	341295	720578	300854	544148	197960	930951	1.03165e+06	720063	918935	940774	186177	439957	1.24069	0.00419215	2.37756
3-Cresotinic acid	3-Cresotinic acid	HMDB0002390	103203	84767.5	110213	85429.9	52900.3	155099	211218	144628	160375	183044	77662.1	65582.9	124093	115308	86863	135730	243901	137368	260648	158971	87302.8	170873	0.968822	0.000648092	3.18836
3-Dehydroquinate	3-Dehydroquinate	HMDB0012710	16759	10738.2	11180.1	14074	7058.89	4801.14	7013.79	7095.94	2304.66	8034.97	10709	4624.82	13868.1	10029.9	7470.32	1869.65	2347.15	4451.76	1833.25	2380.64	11962	5850.1	-1.03193	0.0134601	1.87095
3-Furoic acid	3-Furoic acid	HMDB0000444	1.05775e+06	975194	1.20241e+06	822178	882979	704699	682360	572950	650147	663410	729099	356165	651934	687227	527960	309492	299012	351539	233272	221822	988103	654713	-0.593798	0.00149259	2.82606
3-Hexanone	3-Hexanone	HMDB0000753	5897.85	11270	12231	11432.4	9229.75	9574.54	9040.15	6040.35	11285.6	7494.39	5742.91	9738.86	12372	10511.1	7477.59	9348.49	10897.7	12525.9	11657.5	12312.2	10012.2	8687	-0.204829	0.388028	0.411136
3-Hydroxy-3-carboxymethyl-adipic acid	3-Hydroxy-3-carboxymethyl-adipic acid	HMDB0059775	18693	28724.2	25038.2	21857.7	52521.7	3759.81	4989.93	4513.95	8498.79	3825.76	7341.74	9636.45	9672.75	1255.63	5779.41	39580.1	11954.1	12195.7	8712.87	10200.4	29366.9	5117.65	-2.52064	0.00403888	2.39374
3-Hydroxy-4-aminopyridine sulfate	3-Hydroxy-4-aminopyridine sulfate	HMDB0061120	8835.05	3054.81	12662.8	14079.8	8191.91	8272.9	9548.7	13119.7	13956.1	11314.7	4630.4	2269.13	4899.74	15620.1	3367.37	3549.01	2075.51	6789.78	6278.83	5311.08	9364.87	11242.4	0.263622	0.419067	0.377717
3-Hydroxyanthranilic acid	3-Hydroxyanthranilic acid	HMDB0001476	141577	144279	205337	139059	353517	157766	135966	143393	185066	130380	234695	658005	169289	134079	192793	366548	223606	155506	262938	190888	196754	150514	-0.386491	0.305547	0.514922
3-Hydroxycapric acid	3-Hydroxycapric acid	HMDB0002203	23554.5	23130.8	14808	10061.9	70.17	7070.87	0	0	3289.04	8399.21	42553.7	15255.8	35937.9	24938.8	22276.9	40921.8	12808.9	31106.4	11707.8	20265.6	14325.1	3751.82	-1.93288	0.0553617	1.25679
3-Hydroxydodecanedioic acid	3-Hydroxydodecanedioic acid	HMDB0000413	0	23778.3	0	87397.9	1361.87	0	0	0	0	1886.45	27956.2	26983.3	129473	133501	68414.8	19766	2063.68	1115.62	6027.31	1844.06	22507.6	377.29	-5.8986	0.225365	0.647114
3-Hydroxyhexadecadienoylcarnitine	3-Hydroxyhexadecadienoylcarnitine	HMDB0013335	12932.4	18795.8	0	14794.5	14960.2	0	0	0	6565.66	0	413752	948377	394966	688645	47594.4	27442.2	0	10258.2	0	0	12296.6	1313.13	-3.22717	0.0134017	1.87284
3-Hydroxyisoheptanoic acid	3-Hydroxyisoheptanoic acid	HMDB0002207	288435	379246	383228	435294	517256	248816	192798	457220	463536	347511	450333	412658	317490	402844	539972	444286	354007	354197	140699	249126	400692	341976	-0.228597	0.399761	0.3982
3-Hydroxymandelic acid	3-Hydroxymandelic acid	HMDB0000750	10985.2	17982.3	12753	11278.5	13171.7	7291.11	7119.42	4566.78	7946.64	11728.8	9872.58	8131.09	9092.96	15600.3	16491	13222.3	12956	6658.51	13909.7	11157.4	13234.1	7730.54	-0.775622	0.0121604	1.91505
3-Hydroxysebacic acid	3-Hydroxysebacic acid	HMDB0000350	40616.4	56438.7	39867.4	81555.9	48888.2	382.07	34999.5	21485.6	4734.43	11221.5	39271.3	19140.3	27932.7	33950.9	51869.3	78552.3	60848.3	53729.2	55299	51397.2	53473.3	14564.6	-1.87635	0.00425258	2.37135
3-Hydroxysuberic acid	3-Hydroxysuberic acid	HMDB0000325	160008	76117.5	93580.7	85508.1	117004	88635.8	93246.4	119496	121537	92643.7	37277.9	40091.3	48057.2	106855	30727.1	112749	82116.9	95919.3	62080.5	79908.4	106444	103112	-0.0458793	0.846172	0.0725413
3-Indoleacetonitrile	3-Indoleacetonitrile	HMDB0006524	47600.1	34389.4	26275.4	50998.1	56574.7	32488.2	33604.6	51134.9	49492.9	38194	63762.4	58301.4	70223.6	33696	45488.1	68106	66307.4	58764.8	93771.8	119480	43167.5	40982.9	-0.0749247	0.757269	0.12075
3-Methyl-4-phenyl-3-buten-2-one	3-Methyl-4-phenyl-3-buten-2-one	HMDB0031567	8300.87	34458.7	22927.8	22343.7	38944.8	14675.4	7989.95	27158.9	17415.8	16375.8	22650.2	23740.6	15519.4	24750.7	30523.5	25672.1	24686.7	22178.9	15642.7	23711.4	25395.2	16723.2	-0.602706	0.198009	0.703316
3-Methyladipic acid	3-Methyladipic acid	HMDB0000555	6928.22	2609.44	1800.12	6219.45	13178.1	31985.7	41007.7	44926.9	14487.1	13520	4802.83	11090	3425.3	12457.9	10812.1	49325.4	134846	59983.8	71409.8	84919.2	6147.06	29185.5	2.24728	0.00988009	2.00524
3-Methylglutaconic Acid	3-Methylglutaconic acid	HMDB0000522	59675.9	212050	186875	161419	280509	56702.8	55762.6	59913.8	79715.6	55665.5	94668.2	64122.6	130724	74864.1	93952.9	90496.9	58496	48886.9	52389.7	50698.1	180106	61552.1	-1.54897	0.0114995	1.93932
3-Methylindole	3-Methylindole	HMDB0000466	7764.66	3717.32	10607.6	6381.7	7312.39	11840.4	13721	16222.6	10008.2	10030.5	18915.2	17223.1	18773.9	13136.2	12537.2	16200.8	20663.3	10404.7	15639.5	15297.4	7156.74	12364.5	0.788835	0.0124757	1.90393
3-Nitro-L- tyrosine	3-Nitrotyrosine	HMDB0001904	2809.3	3706.71	4156.62	4671.93	2959.25	10308.5	10560	7170.8	4826.11	9869.77	12203.2	16096.5	13277.3	9744.39	17807.8	11421	23777	17970.6	18502.5	21122	3660.76	8547.04	1.22328	0.00301605	2.52056
3-O-alpha-D-Glucopyranuronosyl-D-xylose	3-O-alpha-D-Glucopyranuronosyl-D-xylose	HMDB0039723	446923	472153	486082	431355	506245	467870	440925	410693	419503	353002	268279	277384	240467	270641	255332	410725	319079	313515	245240	296568	468552	418399	-0.163331	0.0637903	1.19525
3-O-Methylcoumestrol	3-O-Methylcoumestrol	HMDB0029584	26612.2	31679.2	24640.3	25708.5	38980.8	36790.5	33336.2	30415.2	25203.8	22319.2	27644.2	54160.9	36416	29631.9	27983.7	29288.9	31695.8	27740.4	31566.2	28882.6	29524.2	29613	0.00433298	0.981633	0.00805064
3-Oxododecanoic acid	3-Oxododecanoic acid	HMDB0010727	247665	510668	315017	915791	654912	0	0	36462.6	0	0	789816	216780	974833	547766	490045	688741	282903	466028	233265	326038	528811	7292.52	-6.18019	0.0025543	2.59273
3-Oxooctadecanoic acid	3-Oxooctadecanoic acid	HMDB0010736	7158205	713854	614246	1.18219e+06	1.17973e+06	522533	326233	985525	1.30897e+06	528114	1.06088e+06	699493	795649	3852092	2144095	3.06793e+06	1.01197e+06	4099245	378050	833337	2.16965e+06	734275	-1.56307	0.289515	0.538328
3-Oxotetradecanoic acid	3-Oxotetradecanoic acid	HMDB0010730	232789	680328	251231	854013	1.25447e+06	0	0	0	0	0	802775	369998	1.4967e+06	633935	674346	511490	161259	257200	185086	183071	654566	0	#NUM!	0.00934857	2.02925
3-Phosphoglycerate	3-Phosphoglyceric acid	HMDB0000807	70747.7	94609.2	71859.7	106515	46952.1	167281	185162	200665	111414	254873	81691.4	105070	116407	98413.5	70857.8	53670.6	208803	232847	360603	230897	78136.7	183879	1.23468	0.00321506	2.49281
3-Sulfinoalanine	3-Sulfinoalanine	HMDB0000996	8167.71	11459.5	8199.24	9502.64	7706.4	11848	14926.3	10777.8	7034.3	9681.51	7136.75	6030.59	8412.55	12380.6	1483.3	3400.7	4184.43	6421.37	4732.88	1320.91	9007.09	10853.6	0.26904	0.24267	0.614985
3-4-Dihydroxybenzeneacetic acid	3,4-Dihydroxybenzeneacetic acid	HMDB0001336	205791	208571	141682	240651	258370	595161	623201	601122	370773	415933	184173	279192	290930	323105	222721	448117	398288	496500	594082	513839	211013	521238	1.30461	0.000582649	3.23459
3,4-Dihydroxybenzylamine	3,4-Dihydroxybenzylamine	HMDB0012153	59320.8	29191	29481.7	72310.6	79009.5	16973.2	29035.7	22760.8	21669.9	34605.8	23722.5	81947.2	18446.6	9254.74	32786.6	43593.8	17121.1	54333	21725.5	34990.3	53862.7	25009.1	-1.10684	0.0298576	1.52494
3,4-Dihydroxyphenylglycol	3,4-Dihydroxyphenylglycol	HMDB0000318	1780.54	11890.8	7832.31	4154.45	14815.7	6605.12	6501.56	6387.14	8191.56	10547	7254.7	8886.24	5951.2	8198.75	7288	10453.8	8479.86	7426.61	8679.91	2016.65	8094.75	7646.48	-0.08219	0.863622	0.0636763
3,4-Dimethyl-5-pentyl-2-furanundecanoic acid	3,4-Dimethyl-5-pentyl-2-furanundecanoic acid	HMDB0031126	142029	185375	180353	198291	384114	37142.8	60930.2	76104.7	89764.3	58490.7	157954	192836	282643	142320	170006	127958	91421.9	103243	97617.5	172121	218033	64486.5	-1.75747	0.00771377	2.11273
3-4-5-Trimethoxycinnamic acid	3,4,5-Trimethoxycinnamic acid	HMDB0002511	10035.7	43790.8	38150.9	33946.6	27311.6	13589.3	22290.7	35342	35938.9	32924.8	35226.4	21696.8	24104.8	29022.9	36938.6	23472.4	13402.5	35509.6	13597.6	15139.7	30647.1	28017.1	-0.129442	0.726937	0.138503
3,8-Dihydroxy-9-methoxycoumestan	3,8-Dihydroxy-9-methoxycoumestan	HMDB0030562	0	3666.88	8840.13	14783.2	8264.27	18530.1	8343.96	11487.7	22489.4	16416.5	31995.6	17814.2	28754.5	30331.2	17643.8	18511.3	9968.24	19435	21047.9	19709.3	7110.9	15453.5	1.11983	0.0465874	1.33173
4-Ethylphenol	4-Ethylphenol	HMDB0029306	6884.03	9013.26	7194.74	5141.27	4472.66	4305.04	6022.9	9668.69	10026.8	9030.36	4910.67	1279.04	2362.94	3510.31	5090.56	1479.12	4688.29	5563.38	6783.76	5449.5	6541.19	7810.76	0.255909	0.385335	0.414162
4-Guanidinobutanoic acid	4-Guanidinobutanoic acid	HMDB0003464	11600.6	30158.5	27408.7	32635.1	4830.93	1751353	2.00289e+06	1.55394e+06	1.95403e+06	1.67504e+06	131949	107318	81356.8	36888.4	49126.3	869511	905034	947646	1.21805e+06	967020	21326.8	1.78745e+06	6.38909	2.91542e-08	7.5353
4-Hydroxy-2-butenoic acid gamma-lactone	4-Hydroxy-2-butenoic acid gamma-lactone	HMDB0032330	29043.6	17158	26647	16578.2	32764.9	31810.6	29373.2	36629.1	27658.3	25485.5	12243.1	25468.7	11740.6	15417.4	13803.9	9267.12	11266.7	13116.4	25844	14414.6	24438.4	30191.4	0.304988	0.165026	0.782447
4-Hydroxy-2-oxoglutaric acid	4-Hydroxy-2-oxoglutaric acid	HMDB0002070	3.70345e+06	2.93292e+06	3.52801e+06	2.6684e+06	3.23503e+06	2.62241e+06	2.32971e+06	2.14908e+06	2.29376e+06	2.51085e+06	2.81752e+06	1.50479e+06	2.60984e+06	2.55039e+06	2.58966e+06	1.74088e+06	1.34112e+06	1.56247e+06	1.35205e+06	1.29173e+06	3.21356e+06	2.38116e+06	-0.432507	0.00380304	2.41987
4-Hydroxy-L-glutamic acid	4-Hydroxy-L-glutamic acid	HMDB0002273	0	0	0	0	6840.07	27452.3	45739.7	24384.8	24251.3	17242.9	18000.5	34899.5	14257.9	27832.5	11058.4	68931.3	89486.4	96371.1	133811	107406	1368.01	27814.2	4.34567	0.000714993	3.1457
4-Hydroxybenzoic acid	4-Hydroxybenzoic acid	HMDB0000500	0	0	0	0	0	3.07235e+06	2.938e+06	2.60871e+06	3.04754e+06	2.82854e+06	0	0	0	0	0	1.00471e+06	2.60178e+06	1.14333e+06	2.55525e+06	3.00402e+06	0	2.89903e+06	#DIV/0!	5.70484e-10	9.24376
4-Hydroxychalcone	4-Hydroxychalcone	HMDB0032584	43442.8	8999.29	13761.6	7302.15	8573.54	54827.6	30785.9	15072.3	29087.2	19570.1	5849.15	9067.05	7790.77	40810.4	5425.21	903.33	556.44	2310.58	16999.7	1146.86	16415.9	29868.6	0.86354	0.203398	0.691653
trans-4-Hydroxycyclohexanecarboxylic Acid	4-Hydroxycyclohexylcarboxylic acid	HMDB0001988	111659	204191	216536	257458	262138	182194	143042	241901	224284	194705	217119	231167	159748	227838	221535	194483	208204	201331	128047	172341	210396	197225	-0.093267	0.692376	0.159658
4-Hydroxymethylpyrazole	4-Hydroxymethylpyrazole	HMDB0060768	45493.9	36779.3	38909.7	40306.2	19090	11306.3	13158	21745.9	24497.5	17327.2	31513.1	15755	23190	54090.9	11873.2	24466.4	56543.8	49032.7	44025.9	19147.8	36115.8	17607	-1.03649	0.00695265	2.15785
hydroxyphenylpyruvate	4-Hydroxyphenylpyruvic acid	HMDB0000707	69366.8	52862.6	49128.7	57271.6	63852	91987.8	100855	94836.8	83762.2	81972.6	94076.7	120423	161293	144003	128497	161781	493953	397089	400563	393406	58496.3	90682.9	0.632484	0.0002209	3.6558
4-Hydroxyproline	4-Hydroxyproline	HMDB0000725	205451	211964	184903	214334	165905	304975	356186	242994	264569	283622	211370	238083	206225	188468	132192	495750	212400	207082	181272	235868	196511	290469	0.563772	0.00235269	2.62844
4-Hydroxypropofol	4-Hydroxypropofol	HMDB0014018	244763	312586	253337	370202	420030	189053	158240	296624	236598	185141	287534	256080	173111	291701	171194	111315	183062	178065	110121	106062	320184	213131	-0.587157	0.0329016	1.48278
4-Hydroxystyrene	4-Hydroxystyrene	HMDB0004072	4226.13	7049.61	1059.13	5757.73	1990.89	3754.9	13603.1	4424.66	5165.3	6184.11	6230.02	8257.38	4003.03	6181.15	4975.8	21436.4	7363.91	11103.2	9717.17	11098.8	4016.7	6626.41	0.722217	0.251665	0.599176
4-Methyl-5-vinylthiazole	4-Methyl-5-vinylthiazole	HMDB0031858	54402.4	55307.4	52089.1	57002.8	53569.5	26846.2	26704.6	29988.7	31071.6	22259.4	43547.7	53552.7	46726.4	50156.9	54943	30562.9	42919.8	23381.9	38138.7	45678.1	54474.2	27374.1	-0.992762	2.96064e-07	6.52862
4-Methylcatechol	4-Methylcatechol	HMDB0000873	41264.2	46740.7	45370.7	35253	41466.2	38516.6	36602.3	39128.3	42093.3	41671.9	38324.7	30974.2	33740.4	38185.8	39880	29443.8	33545.5	33542	33760.1	35142.7	42019	39602.5	-0.0854495	0.313755	0.50341
4-Methyldibenzothiophene	4-Methyldibenzothiophene	HMDB0040164	34304.9	27011.1	17196.5	34819	53190.7	30170.8	28040.8	16056	27770.8	25286.6	21179.7	56169.2	24949.5	26069.5	42817.1	45236.5	38770	26224.8	27619.3	33896.1	33304.5	25465	-0.3872	0.255791	0.592115
4-Phenyl-2-butenal	4-Phenyl-2-butenal	HMDB0029602	25938.4	44581.5	40889.2	44631.4	60500.1	28889.2	20689	27637.7	30099.6	29496.9	32209	40379.5	33046.7	36013.6	56368.6	25817.4	36568.2	20950.6	30233.3	32804.4	43308.1	27362.5	-0.662438	0.0245106	1.61065
4-Pyridoxic acid	4-Pyridoxic acid	HMDB0000017	280816	158438	131412	234900	351620	127580	160806	128682	126400	104187	140904	289458	141684	72534.6	121851	201819	107670	171668	110427	122557	231437	129531	-0.837323	0.0383152	1.41663
4-Trimethylammoniobutanal	4-Trimethylammoniobutanal	HMDB0001345	70021.9	33083.6	20683.9	54719.9	24282.5	9098.24	5743.03	4656.61	9680.77	6172.55	22313.3	12555.1	14285.5	47382.1	9384.25	15636.7	9685.24	8140.87	3743.04	11453.8	40558.3	7070.24	-2.52017	0.00777402	2.10935
gamma-Butyrobetaine	4-Trimethylammoniobutanoic acid	HMDB0001161	7335.69	6986.22	5076.92	4504.29	5610.65	18146.4	13832.4	21091.5	12424	12745.4	15488.2	5126.36	14756.3	6035.43	10181.7	30603.8	41424.9	44136.9	45672.6	33412.2	5902.75	15648	1.40652	0.000608468	3.21576
4,5-Dihydro-2-methylthiazole	4,5-Dihydro-2-methylthiazole	HMDB0029555	31418.5	4690.84	23922.6	57338.7	31586.4	86791.3	109765	75291.9	80712.8	93977.5	93847	194333	201126	104494	85403.6	242103	221156	339698	353369	248939	29791.4	89307.7	1.58389	0.000431264	3.36526
L-Hydroorotic acid	4,5-Dihydroorotic acid	HMDB0000528	73951.1	69294.1	39254	53521.8	603775	636404	814654	979849	895676	763798	262386	4.27365e+06	128631	68497	1.96982e+06	246014	1.79015e+06	1.11835e+06	2.66272e+06	979638	167959	818076	2.28412	0.000770919	3.11299
Aminolevulinic acid	5-Aminolevulinic acid	HMDB0001149	35642.1	51998.6	41768.1	36048.2	35689.2	30395.7	48660	30506.9	45307	35815	21691.7	17519.2	33466.3	42253.8	20469	20165.3	24026.8	33385.7	21600.5	28788.4	40229.2	38136.9	-0.0770563	0.682331	0.166005
5-Aminopentanoic acid	5-Aminopentanoic acid	HMDB0003355	275742	216654	207138	203533	243629	505382	566218	782263	400488	323658	663435	1.22544e+06	686131	526962	738112	1.85131e+06	1.40063e+06	2.25011e+06	2.70531e+06	1.24733e+06	229339	515602	1.16877	0.00713984	2.14631
5-Hexyltetrahydro-2-oxo-3-furancarboxylic acid	5-Hexyltetrahydro-2-oxo-3-furancarboxylic acid	HMDB0030984	444641	541526	431996	503329	1.05418e+06	635721	652874	674529	583058	833902	239162	331380	233252	355351	342968	600236	385025	478646	494815	492403	595135	676017	0.183842	0.532193	0.273931
5-Hydroxy-2-furoic acid	5-Hydroxy-2-furoic acid	HMDB0059784	0	5189.19	1776.46	6826.67	9618.68	9843.92	5411.15	5370.76	2032.62	3077.29	5066.87	7428.2	8738.88	5206.46	11300.8	7308.99	2223.44	4227.35	3027.79	3004.35	4682.2	5147.15	0.136587	0.837039	0.0772543
5-Hydroxyflavone	5-Hydroxyflavone	HMDB0040556	15728	10311	7781.59	12978	11217.3	4403	16511.2	7252.36	14724.5	12243.2	10986.3	12544	16831.5	2969.03	6013.81	4023.34	8088.05	7978.13	9099.63	11001.5	11603.2	11026.9	-0.0735002	0.832233	0.0797552
Hydroxyindoleacetic acid	5-Hydroxyindoleacetic acid	HMDB0000763	5533.68	9758.67	9313.38	10488.6	5607.99	22156.7	17360.3	19741.3	24678.7	31790.7	11583.5	19577.3	14810.3	12036.2	11339.6	27715.7	24054.5	32188.2	23846.2	24353.7	8140.47	23145.5	1.50755	0.000536779	3.2702
5-Hydroxymethyl-4-methyluracil	5-Hydroxymethyl-4-methyluracil	HMDB0000544	334381	180059	165173	231679	296956	213777	281563	250704	274542	232896	140871	394980	150324	207853	170062	358159	321978	279593	210993	298609	241649	250696	0.0530246	0.802957	0.0953077
5-Methylcytosine	5-Methylcytosine	HMDB0002894	28062.2	14121.8	14115.9	16076.8	28037.5	8120.68	11255.1	11269.5	14661.6	12281.4	11188.6	11778.3	15065	13117.5	13496	3448.16	9487.32	7614.35	8707.95	12985.4	20082.8	11517.7	-0.802114	0.0374066	1.42705
5-Methyldeoxycytidine	5-Methyldeoxycytidine	HMDB0002224	0	12228	8511.32	4454.18	24669.6	0	1818.36	5433.98	5431.72	5586.72	231651	331787	199495	162194	229740	121936	68758.3	69955.9	48470.6	36968.5	9972.62	3654.16	-1.44843	0.185181	0.732403
5-Sulfoxymethylfurfural	5-Sulfoxymethylfurfural	HMDB0059752	111350	54204.8	24771.7	46333.7	48156.7	731509	1.38365e+06	470343	289108	428665	24978.7	11657.8	176815	70617.4	12252.5	130664	364725	931744	2.04316e+06	1.06551e+06	56963.3	660655	3.53579	0.0147363	1.83161
5-Tetradecenoic acid	5-Tetradecenoic acid	HMDB0000499	2.12413e+06	2.41945e+06	1.76624e+06	3.74099e+06	6.00048e+06	1.45388e+07	750294	1.41086e+06	1.16297e+06	568491	3.81957e+06	1.69841e+06	5.18422e+06	3.2602e+06	4.43423e+06	1.0385e+07	3.43852e+06	4.82196e+06	3.08905e+06	4.45142e+06	3.21025e+06	3.68628e+06	0.199477	0.870372	0.0602951
5,6-Dihydrouridine	5,6-Dihydrouridine	HMDB0000497	102205	110546	103470	128082	168681	46436.2	76819.7	64762.4	90941.5	66675.6	134708	86119	76368.6	75683.7	74372.2	42440.1	58300.9	63394.3	67084.5	73447.1	122597	69127.1	-0.826599	0.00596184	2.22462
5,6-Epoxy-8,11,14-eicosatrienoic acid	5,6-Epoxy-8,11,14-eicosatrienoic acid	HMDB0002190	542219	341789	300610	542284	674311	265827	155169	242998	248690	186111	684560	455963	410771	415953	704773	1.2146e+06	531296	1.9374e+06	467593	741535	480242	219759	-1.12784	0.00713726	2.14647
5Z-Dodecenoic acid	5Z-Dodecenoic acid	HMDB0000529	31050.2	36726	11982.3	80606.7	38593	21984.5	0	876.56	0	2172.43	75457.3	9505.74	124648	48973.5	90862.8	241685	26721	66622	28822.7	76132.5	39791.6	5006.7	-2.99053	0.0200832	1.69717
6-hydroxy-2H-1,3-benzodioxole-5-carboxylic acid	6-hydroxy-2H-1,3-benzodioxole-5-carboxylic acid	HMDB0129371	23035.9	22042	8591.41	27502.4	10457.7	16951	22673.1	30785.8	28093.8	26400.9	24917.8	34651.6	24464.6	27820.4	26000.6	27554.7	10164.2	30225	25416.1	9679.86	18325.9	24980.9	0.446945	0.171225	0.766432
6-Hydroxy-R-acenocoumarol	6-Hydroxy-R-acenocoumarol	HMDB0060882	44460.1	12429.1	20228.5	25200.6	31232.6	23729.8	24548.7	28803.3	37729.6	26537.8	21109.6	66929	24577.9	13835.1	30558.3	41741.2	73706.6	62176.6	64652.1	76344.7	26710.2	28269.8	0.0818726	0.800252	0.0967732
6-Methylquinoline	6-Methylquinoline	HMDB0033115	68114.6	37550.6	47391.4	46013	52938.1	48522.3	62408	45482.5	45333.7	52879	58503.5	72394.8	65678.1	60998.4	61884.3	75742.2	121219	83273	113600	129359	50401.5	50925.1	0.0149091	0.932421	0.0303878
6-Phenyl-3-hexen-2-one	6-Phenyl-3-hexen-2-one	HMDB0031622	18488.3	41053.6	22115.7	15824.4	31316.4	17941.7	11211.2	31812.4	19762.2	13388.5	27994.6	29844.3	18869.7	21040.4	23994.3	16461.9	21281.7	12118.9	19980.7	20200	25759.7	18823.2	-0.452602	0.270738	0.567451
6,8-Heneicosanedione	6,8-Heneicosanedione	HMDB0035570	257592	126132	111190	106084	176874	230388	183375	127976	273351	126907	67584.5	105683	189688	237468	196627	60020.9	84478.8	91909.9	1.02462e+06	290678	155574	188399	0.276189	0.439618	0.356924
6,8-Tricosanedione	6,8-Tricosanedione	HMDB0035564	79180.2	72836	55574.5	71137.6	129334	67159.9	37580.9	32259.6	66182.3	37260.8	57417.4	79722.4	120166	81931.3	73879.6	84891.7	23614.3	61570.8	164997	73159	81612.5	48088.7	-0.763092	0.0519321	1.28456
7-hydroxygranisetron	7-hydroxygranisetron	HMDB0061062	150734	183409	183424	146759	179781	151076	131705	162570	131940	131911	122569	117677	110455	134347	118335	110320	89373.5	92356.5	99642.2	86815.6	168821	141840	-0.251231	0.0322317	1.49172
7-Hydroxyoctanoic acid	7-Hydroxyoctanoic acid	HMDB0000486	381087	278597	75327.6	286455	289314	0	0	0	0	0	50216.8	54923.4	75881.7	269291	38132.6	487.94	4510.7	99100.7	100386	0	262156	0	#NUM!	0.000812934	3.08994
7-hydroxyolanzapine	7-hydroxyolanzapine	HMDB0060958	54682.5	18629.5	30362.4	16483.5	8924.35	16100.8	38394.4	19669.9	33603.8	27624.4	15498	5406.04	2047.81	3002.01	3125.56	30950.3	15373.8	18118.1	19485.6	18442.5	25816.5	27078.7	0.0688674	0.892073	0.0495994
7-Methylguanine	7-Methylguanine	HMDB0000897	92403.8	46472.8	42523.4	38096.4	45274.5	19437.9	29992.2	38233.2	29224.4	27824.7	51811.1	60272.9	48240.9	41669.9	37638.5	39986.5	22759.2	40359.2	37306.8	24282.5	52954.1	28942.5	-0.871555	0.0498932	1.30196
7Z,10Z-Hexadecadienoic acid	7Z,10Z-Hexadecadienoic acid	HMDB0000477	89908.2	35020.6	36436.4	52842.7	122082	83918.2	18407.6	27591.1	37047.8	21812.2	56731.8	28137.1	63530.1	53607.5	94316.8	445417	54036.5	120111	59941.2	104881	67258.1	37755.4	-0.833025	0.192127	0.716413
8-Oxoguanine	8-Oxoguanine	HMDB0041820	61173.3	65435.9	78222.7	54302.6	67052.7	35180.1	55371.6	41754.2	46715.6	37787.4	32890.1	37610.9	31962.8	61190.4	46963.9	39057.8	41820.3	47286.8	51074.2	56939.4	65237.4	43361.8	-0.589276	0.00334889	2.4751
8,11,14-Eicosatrienoic acid	8,11,14-Eicosatrienoic acid	HMDB0002925	4.86099e+06	2.34935e+06	2.11859e+06	3.42078e+06	5.22742e+06	2.52428e+06	1.20452e+06	1.69013e+06	2.7304e+06	1.30278e+06	7.0192e+06	6.43427e+06	6.03774e+06	4.72243e+06	8.36441e+06	2.9779e+07	1.04409e+07	1.4766e+07	9.26827e+06	1.09531e+07	3.59543e+06	1.89042e+06	-0.927456	0.0423664	1.37298
9-Pentadecenoic acid	9-Pentadecenoic acid	HMDB0029765	146815	152152	173737	141861	2.77625e+06	1.31102e+07	492306	335430	155483	120802	202121	106121	258201	156732	287081	759280	232625	159534	204800	244551	678163	2.84284e+06	2.06763	0.432756	0.363757
9,12,13-TriHOME	9,12,13-TriHOME	HMDB0004708	55495.9	19131.2	12949.9	22105.2	49458.5	5856.24	16561.1	47983	27545.2	12363.8	13166.9	47557.6	66329.2	74323.6	74682.1	16475.9	80930.5	217653	31635.6	14351	31828.2	22061.9	-0.528749	0.41419	0.3828
A-Ketoglutaric acid oxime	A-Ketoglutaric acid oxime	HMDB0002467	2823.35	1696.61	2289.01	1486.41	4579.45	5513.23	8448.51	8087.38	7175.27	8588.49	7978.44	7934.69	2943.87	9505.77	3849.63	12382.3	10945	5541.17	5834.35	7389.34	2574.97	7562.58	1.55432	0.00023565	3.62773
Acamprosate	Acamprosate	HMDB0014797	183697	188350	217578	115701	516509	527386	605145	477764	828163	831261	194196	112006	137761	161967	151634	152236	170185	136333	132038	145347	244367	653944	1.42012	0.00393361	2.40521
acetoacetate	Acetoacetic acid	HMDB0000060	518628	816562	858230	1.09124e+06	1.07045e+06	213840	174178	204259	113836	192573	1.17357e+06	542916	966424	1.15836e+06	815488	691324	274794	331363	255152	197108	871022	179737	-2.27682	0.000176035	3.7544
Acetyl citrate	Acetyl citrate	HMDB0059808	2.45947e+06	2.05526e+06	2.68384e+06	1.72222e+06	2131231	1.75958e+06	1927151	1.35289e+06	1.59462e+06	1.58009e+06	1.9258e+06	925399	1.64374e+06	1.57478e+06	1538783	946340	761966	969087	701962	659952	2.2104e+06	1.64287e+06	-0.428095	0.0183913	1.73539
N-Acetyl-cysteine	Acetylcysteine	HMDB0001890	379628	132149	181020	255345	249344	390410	420969	303963	364467	361406	67758.2	132187	138297	121717	110867	269549	248705	255358	242469	336938	239497	368243	0.620649	0.0233256	1.63217
N-Acetylglycine	Acetylglycine	HMDB0000532	3.97446e+06	5.11905e+06	5.08562e+06	7.80139e+06	5.4829e+06	802096	871246	726160	757873	770991	3.37086e+06	4.04781e+06	3.03702e+06	4.88146e+06	2.84921e+06	1.40817e+06	827707	1.16317e+06	733223	980996	5.49269e+06	785673	-2.80551	7.16458e-05	4.14481
acetylphosphate	Acetylphosphate	HMDB0001494	116220	101519	119487	109195	115829	179780	168843	134952	124115	140936	151093	192950	189849	260195	159320	200421	252932	228227	152761	161207	112450	149725	0.413034	0.00957266	2.01897
Acutilobin	Acutilobin	HMDB0040670	177489	108394	126088	118656	91568.6	217175	227747	219935	219594	211824	129500	116247	131498	135613	87663.8	64183.5	75938.9	85759.7	80708.1	73871.8	124439	219255	0.817168	0.000198115	3.70308
adenine	Adenine	HMDB0000034	6.52275e+06	6.53803e+06	6.79826e+06	6.9497e+06	7.05381e+06	6.78087e+06	7.07174e+06	5.98098e+06	6.06382e+06	5.99161e+06	5.724e+06	4.87182e+06	5.15957e+06	4.45061e+06	6.35708e+06	4.39532e+06	4.35076e+06	3.79662e+06	5.72625e+06	5.0034e+06	6.77251e+06	6.3778e+06	-0.0866309	0.157012	0.804068
adenosine	Adenosine	HMDB0000050	900418	907315	927329	880750	968249	949115	926439	835960	849304	800245	817896	671410	725264	597434	837634	634292	623239	492521	797604	714693	916812	872213	-0.0719462	0.198996	0.701156
Adipic acid	Adipic acid	HMDB0000448	799213	1.61528e+06	949464	652834	1.49906e+06	181790	230198	157124	253781	191167	379880	639949	885715	484913	826847	299085	219052	143931	201759	145571	1.10317e+06	202812	-2.44344	0.00160517	2.79448
Ajoene	Ajoene	HMDB0033566	24304.6	13727.4	14295.1	13864.4	17634.8	59651	85913.1	48096.4	76300.1	81731.3	16802.6	16623.4	7135.48	16084.4	12319.7	39316.2	47886.9	60569.8	79019	76577	16765.3	70338.4	2.06884	8.98026e-05	4.04671
Alanyl-Asparagine	Alanyl-Asparagine	HMDB0028682	57264.4	32944.3	24354.6	39243.9	19289.8	20481.3	38500.5	46120.5	31008	28239.9	37000.9	34373.3	30520.6	46125.2	39425.9	16722.9	56431.8	59217	66490.5	67390.4	34619.4	32870	-0.0748078	0.831278	0.0802535
Alanyl-Isoleucine	Alanyl-Isoleucine	HMDB0028690	20241.2	13246.8	15019	14894.8	8392.19	3917.12	8276.37	4618.6	3497.93	10420.7	22814.2	23435.7	14836.9	16655.1	17530.4	13822.1	18602.1	23439.6	18879.5	11051	14358.8	6146.14	-1.22418	0.00792337	2.10109
Alanyl-Proline	Alanyl-Proline	HMDB0028695	60568.4	54687.5	55794.1	52626.9	50907.5	64560.7	45290.6	62720.5	55916	66299.5	53240.5	49937.5	51286.1	54452.9	48092.2	73951.5	68802.5	64020.6	61930.6	68813.9	54916.9	58957.5	0.102424	0.362116	0.441153
Alanyl-Serine	Alanyl-Serine	HMDB0028696	61143.4	38955.3	15583.9	65386.2	16823.3	77153.2	115117	69173	130932	108536	36184.8	73714.8	42627.9	119109	63472.4	125475	248658	150129	165880	277058	39578.4	100182	1.33984	0.00487641	2.3119
Allantoic acid	Allantoic acid	HMDB0001209	94655.5	60225.4	65287.2	34078.4	44415.1	50414.2	36027.9	51345.5	28107.3	32801.7	15008.2	1870.03	18578.1	21453.2	7091.23	1545.31	2899.73	6575.63	5758.46	1700.46	59732.3	39739.3	-0.587944	0.116961	0.93196
allantoin	Allantoin	HMDB0000462	12821007	7938728	6.95077e+06	8987096	11210080	11718336	12071909	10800919	9449059	9159737	9641127	9712316	6.88854e+06	7.4525e+06	6876596	9682947	9684671	7.86086e+06	9289448	9072438	9.58154e+06	10639992	0.151168	0.412387	0.384695
Allixin	Allixin	HMDB0040705	8417.32	8871.94	6506.21	5240.84	8305.74	9115.88	10219.3	6968.81	5571.94	8564.53	3172.29	7229.46	7962.73	3613.89	8102.35	4980.6	6955.53	4808.01	4569.26	8033.87	7468.41	8088.09	0.114997	0.578194	0.237926
Allyl isothiocyanate	Allyl isothiocyanate	HMDB0005843	1.93129e+06	1.30556e+06	1.67864e+06	1.37854e+06	1626732	1.53349e+06	1522540	2.05332e+06	2.08756e+06	1.97651e+06	151081	194216	356632	1.40857e+06	283550	595787	253964	726884	337460	486288	1.58415e+06	1.83468e+06	0.211819	0.176489	0.753283
Alosetron	Alosetron	HMDB0015104	779.72	7087.06	4433.64	3129.19	5193.21	15868.3	21322	2849.08	15259.8	8883.84	320.11	41.68	6.17	698.28	4837.1	21430.9	25004.7	10417.9	11912	6853.37	4124.56	12836.6	1.63795	0.0316398	1.49977
Alpha-Linolenic acid	Alpha-Linolenic acid	HMDB0001388	9.39977e+06	6.63688e+06	7.52991e+06	9.30939e+06	1.56772e+07	4.41681e+06	3.25703e+06	4.7425e+06	5.56037e+06	3.06697e+06	9.57223e+06	5.72851e+06	9.44619e+06	8.12931e+06	1.60672e+07	4.75494e+07	1.50299e+07	2.53073e+07	1.05206e+07	1.83125e+07	9.71063e+06	4.20874e+06	-1.20618	0.010304	1.98699
Alpha-Terpineol	Alpha-Terpineol	HMDB0004043	25807	83532.3	76075.9	58446.5	64999.5	31137.4	34245.7	31521.9	58726.3	42855.6	24997.8	36065.9	37797.2	22518.5	32989.4	13697.5	19483.4	26844.8	21352.7	29522.9	61772.2	39697.4	-0.637915	0.0855565	1.06775
Aminoadipic acid	Aminoadipic acid	HMDB0000510	913746	1.74724e+06	881576	850459	1.27998e+06	4.04918e+06	4.28268e+06	3.36861e+06	2.35527e+06	1.71383e+06	8.60982e+06	1.62995e+07	7.13155e+06	4.92486e+06	9.81152e+06	1.21038e+07	2.001e+07	1.32014e+07	3.03132e+07	1.65025e+07	1.1346e+06	3.15392e+06	1.47496	0.00468946	2.32888
Amitenone	Amitenone	HMDB0029550	9211.47	18378.4	31990.9	24084.2	25881.1	7206.57	9366.44	6187.19	6982.68	13527.5	26286.6	18065.9	31800.6	20239.9	11936.5	18670.2	19970.4	17595.1	8817.47	6784.88	21909.2	8654.08	-1.34009	0.011564	1.93689
Amyl 2-furoate	Amyl 2-furoate	HMDB0029456	1743.14	8562.46	7251.08	660.03	10742.5	8653.95	3028.54	0	6434.1	11589	11703.8	5359.24	4076.65	3482.51	5531.72	3834.75	6721.73	6829.73	6009.93	13216.3	5791.83	5941.12	0.0367142	0.959243	0.0180716
Amylopectin	Amylopectin	HMDB0003255	29398.8	13159.4	8828.22	11571.8	11344.2	29421.8	27835.7	23796.8	22607.2	17484.5	14024.6	15898.9	6431.12	21521.1	22886.9	37636.1	7980.39	11903.6	9636.46	5802.67	14860.5	24229.2	0.705266	0.0588277	1.23042
Anastrozole	Anastrozole	HMDB0015348	2947.2	13494.6	2984.59	3684.7	3123.84	16830.1	29428.7	9593.9	29713.4	19926.8	4910.02	2479.65	9620.25	2669.74	10115.4	11192.2	12895.3	13844.9	12844.1	23850.9	5247	21098.6	2.00758	0.00666443	2.17624
Androstenedione	Androstenedione	HMDB0000053	50031	27167.6	30819.5	11933.7	27404.4	8388.3	12471.1	24524.7	10219.2	30572	5502.04	4325.97	13718	18457.3	14648.4	20520.6	16992.3	17521.9	19184.6	10410.5	29471.2	17235.1	-0.773961	0.141103	0.850464
Anigorufone	Anigorufone	HMDB0033935	56271.1	15202.6	42396.7	31942.4	35476.7	55878.2	52472.8	32706.9	50235.1	51912.3	17670.6	0	17056	25870	0	6255.73	16064.3	18747.8	21684.1	26703.1	36257.9	48641.1	0.42388	0.153706	0.813309
Anofinic acid	Anofinic acid	HMDB0033303	20640.5	33259.6	34187.4	25444.5	48487.6	14554.2	18818.8	21075.4	20251	16324.3	18755.1	22576.7	21866.8	21237.3	34219.1	19588.4	20408.6	8089.19	17767.5	18242.8	32403.9	18204.8	-0.831853	0.0198557	1.70212
Apigenin	Apigenin	HMDB0002124	66615.2	0	0	0	0	28552.8	36417.5	36915.9	21084.2	19113	0	0	0	6502.98	0	156698	33026.4	42874.7	60125.5	36395.4	13323	28416.7	1.09281	0.306961	0.512917
Arabinonic acid	Arabinonic acid	HMDB0000539	28766	22714.3	24579.6	17597.5	26011.7	222729	230083	189896	191217	190976	8230.01	4595.55	13154.8	19178	9558.41	109127	78505.4	69591.9	77306.7	74659	23933.8	204980	3.09836	3.96833e-08	7.40139
Arachidic acid	Arachidic acid	HMDB0002212	1.47044e+06	1.59542e+06	1.05038e+06	1.32875e+06	2.42952e+06	993870	877056	873567	1.34156e+06	813411	744723	1.10819e+06	1.90093e+06	1.4376e+06	1.56563e+06	1.48869e+06	1.08515e+06	904477	2.24965e+06	1.74293e+06	1.5749e+06	979893	-0.684567	0.0450734	1.34608
Arachidonic acid	Arachidonic acid	HMDB0001043	3.4009e+07	2.20055e+07	1.99911e+07	3.04764e+07	5.18781e+07	1.21064e+07	8.99054e+06	1.28269e+07	1.57119e+07	1.0137e+07	3.05419e+07	3.07565e+07	2.72889e+07	2.4449e+07	4.38345e+07	1.25897e+08	4.10392e+07	5.90122e+07	3.70239e+07	5.22198e+07	3.1672e+07	1.19546e+07	-1.40565	0.00934046	2.02963
L-arginino-succinate	Argininosuccinic acid	HMDB0000052	108903	128210	81406.9	107527	80930.5	145269	150300	121173	106812	143598	81363.4	110082	137917	167841	137293	338348	923563	899058	1.4111e+06	1.38858e+06	101396	133430	0.39609	0.0312415	1.50527
Ascladiol	Ascladiol	HMDB0029610	12697.9	16885.5	19709.8	18580.2	13987.6	18597.8	10857.4	12581.3	10686	16410.5	14670.1	7376.67	8996.01	10108.8	19518.5	3607.37	6898.8	13082.8	8915.34	13513.9	16372.2	13826.6	-0.243802	0.25229	0.5981
Ascorbic acid	Ascorbic acid	HMDB0000044	5395.84	12130.6	30291	35853.3	18234.4	36464.2	36624	10239.4	37770.2	11260.3	42954.4	13301	49520.5	58523.9	41764.9	11795.4	7315.89	8609.42	5993.98	6700.29	20381	26471.6	0.37722	0.496242	0.304306
Asparaginyl-Glutamine	Asparaginyl-Glutamine	HMDB0028729	51268.4	86520.8	70998.2	46979.4	47799.1	50840.7	39702.2	54384	60208.4	52558.7	99474.8	92352.3	82451.8	43015.1	65863.1	59809.9	96738.2	49544.1	62863.5	43735	60713.2	51538.8	-0.236351	0.31132	0.506793
Asparaginyl-Isoleucine	Asparaginyl-Isoleucine	HMDB0028734	8070.99	19805.8	28056.1	20688.7	25060.5	6132.82	15979.3	7379.98	11219.2	6931.4	417868	771502	445348	352991	417761	253521	171641	210130	133693	87758.8	20336.4	9528.55	-1.09374	0.0235575	1.62787
Asparaginyl-Proline	Asparaginyl-Proline	HMDB0028739	10025.4	15396.1	13775.5	10370.9	3772.62	16392.4	17129.1	13368.5	11778.3	12255.4	13044.6	5873.59	9726.61	13879.5	10364.4	3867.52	13100	12631.5	12074.5	15169.3	10668.1	14184.7	0.411035	0.161223	0.792574
Asparaginyl-Threonine	Asparaginyl-Threonine	HMDB0028741	10756.5	3851.86	3516.65	4707.44	3111.57	2041.1	3369.82	4021.06	6750.07	1971.49	10483.1	5742.43	5077.22	3892.04	8718.8	2849.08	10453.6	9810.85	9982.51	6980.15	5188.79	3630.71	-0.515148	0.376419	0.424329
Asparaginyl-Tryptophan	Asparaginyl-Tryptophan	HMDB0028742	73967.7	123984	110668	49152.6	174548	47100.1	55838.6	57135.2	62739.6	41195.3	59997.1	53993.8	50646.3	63835.1	66495	20831.7	49736.7	43379.7	36301.2	57571.8	106464	52801.8	-1.01171	0.0399357	1.39864
Asparaginyl-Valine	Asparaginyl-Valine	HMDB0028744	100721	51849.4	47659	76139.9	55729.6	40014.4	72351.4	61029.1	62729.3	66004.6	28670.9	26445.7	38301.4	57688.8	9952.15	47486.1	37034.1	52331.9	38057.4	45857.8	66419.7	60425.8	-0.136448	0.609619	0.214941
Asparagoside B	Asparagoside B	HMDB0029315	22630.3	59669.2	35519.9	16074.2	67522.7	26334	14316.6	16604.3	38078.3	7848.04	49393.5	79926.7	63651.9	13969.9	50914.4	3967.78	7102.88	5871.99	8125.82	8190.03	40283.3	20636.2	-0.965001	0.122821	0.910728
Avenanthramide 1c	Avenanthramide 1c	HMDB0029284	11721.5	7381.59	21029.2	17843.5	11095.7	39913.3	59919.2	25841	27474.9	11973.1	0	5102.07	10010	22102	3683.14	32104.3	56812.8	58867.1	36001.8	65635	13814.3	33024.3	1.25737	0.0519419	1.28448
Azaspiracid 3	Azaspiracid 3	HMDB0038231	8259.06	21545.6	19164.9	24186	33728.7	4060.63	5070.86	8489.37	2323.09	2019.57	6914.46	2839.31	8636.68	10205	14006.7	2421.11	5984.22	4804.71	1961.56	1659.77	21376.8	4392.7	-2.28287	0.00407772	2.38958
Azelaic acid	Azelaic acid	HMDB0000784	1.35188e+06	325232	490699	325816	293604	317438	280244	422353	460201	384756	231285	378457	448410	535086	314409	545738	1.23294e+06	880946	704856	462157	557447	372998	-0.579664	0.392953	0.40566
Barbituric acid	Barbituric acid	HMDB0041833	6793.36	15340.6	10309.7	6527.44	10419.4	140909	191594	208437	203838	173200	14758.9	8355.42	4656.88	10369.5	5503.13	171916	64508.3	115729	120345	106583	9878.11	183595	4.21615	6.51153e-07	6.18632
Bassic acid	Bassic acid	HMDB0034526	72563	128909	10496.7	172945	25683.9	221256	331591	161652	342665	306672	284269	487865	138493	136662	412582	301365	109029	132918	165924	282492	82119.7	272767	1.73187	0.00345951	2.46099
Batatasin III	Batatasin III	HMDB0030636	370208	210574	309192	234205	369394	168503	163618	216317	331155	375688	108948	7753.09	60304.6	154405	82362.6	105512	110791	166865	102711	151280	298714	251056	-0.250756	0.408698	0.388598
Benzamide	Benzamide	HMDB0004461	5104.86	4496.97	1236.83	3568.38	5778.2	2197.49	3739.36	4503.43	5275.86	6993.4	7070.64	6214.53	3371.32	9329.48	2865.75	10328.5	12659.9	7509.46	5847.66	6862.84	4037.05	4541.91	0.169998	0.664412	0.177562
Berberrubine	Berberrubine	HMDB0030266	393826	314501	338197	347212	323053	775222	592212	578008	695073	718693	338503	323467	229408	257142	376133	228230	341840	410257	234482	316105	343358	671841	0.968408	3.78207e-05	4.42227
betaine	Betaine	HMDB0000043	122787	288840	223877	175963	197746	262794	264548	197713	190198	148729	141575	200852	456510	151627	166964	266607	214630	179946	274251	282868	201843	212796	0.0762426	0.764667	0.116528
Betaine aldehyde	Betaine aldehyde	HMDB0001252	21078.3	44344.7	68267.1	92975.2	31601.4	21341	14259.7	12148.1	19558.5	41852.9	18839.5	32350.6	22860.3	13826.2	24212.5	22066.7	12726.7	24098.7	4753.38	14407.4	51653.4	21832	-1.24242	0.0660952	1.17983
Bicalutamide	Bicalutamide	HMDB0015260	7693.43	14220.6	18487.7	13866.8	20858.3	8795.9	18813.8	12415.8	13794	12881.5	12388.5	8702.4	6778.39	14358.3	11736.5	3951.28	6548.22	6351.71	4013.36	7538.68	15025.4	13340.2	-0.171622	0.560042	0.251779
Bilastine	Bilastine	HMDB0240232	8275.4	4885.31	6735.09	7964.55	7850.27	5643.29	2142.47	1902.68	3517.92	2179.46	9272.51	10566.5	7692.69	6431.95	5237.83	6861.27	6837.24	6690.61	3972.2	5124.99	7142.12	3077.16	-1.21475	0.00248411	2.60483
Bisnorcholic acid	Bisnorcholic acid	HMDB0002082	5986.33	163364	25130.2	52926.1	6391.17	4821.44	10578.3	12301.5	11794.7	9113.33	120810	108822	3678.58	3955.03	37535.8	0	20628.1	30589	60035.1	41032	50759.5	9721.86	-2.38437	0.201024	0.696752
Bopindolol	Bopindolol	HMDB0015696	16012	1907.43	4297.94	2102.01	3075.69	37557.2	32507.6	30161.9	31538.9	33933.1	1992.02	1928.38	4763.31	2133.23	940.68	149408	146773	26263.1	38580.4	34837.6	5479.01	33139.7	2.59658	1.37547e-05	4.86155
Brinzolamide	Brinzolamide	HMDB0015325	2975.66	0	0	0	0	2189.67	0	2322.14	1837.81	1728.77	0	70315.2	2670.51	8158.09	10675.3	65395.9	26945.3	22610.5	35442.2	25434.7	595.132	1615.68	1.44086	0.198262	0.70276
Butyric acid	Butyric acid	HMDB0000039	114599	125212	118013	123223	171004	55412.4	65754.7	83696.6	83098.7	78946.8	142932	76963.4	263134	84865.8	115027	133244	69193.6	65539.7	35820	37090.4	130410	73381.9	-0.82956	0.00124072	2.90633
butyryl-CoA	Butyryl-CoA	HMDB0001088	138834	194318	148439	189388	135024	137718	117175	129623	120142	171661	92590.6	108514	90567.7	100095	73877.4	20097.6	87454.3	89780.4	72646.4	78656.7	161201	135264	-0.253083	0.144962	0.838745
Butyrylcholine	Butyrylcholine	HMDB0013223	33676.9	40678.7	36559.8	21944.7	66385.4	114093	138180	121901	103458	92088.8	29463.9	65808.1	50528.1	27166.8	62952.7	83692.4	87535.7	80136	78725.3	99323.4	39849.1	113944	1.51571	0.000125735	3.90054
Caffeic acid 3-sulfate	Caffeic acid 3-sulfate	HMDB0041706	43042.4	14143.5	5311	26243.5	12644.8	49778.5	77765.3	27685.1	46992.9	64473.6	49756.6	41542.7	44387.9	42066.6	37931.5	46418.8	84940	99821.3	153000	131219	20277.1	53339.1	1.39534	0.01513	1.82016
Calycanthidine	Calycanthidine	HMDB0030281	209046	167837	136687	193823	238564	34916.6	68685.4	97648	102091	73526.1	192538	101033	155135	134425	225368	524390	274354	342072	305807	245866	189192	75373.4	-1.32772	0.000663912	3.17789
Camelinin	Camelinin	HMDB0039082	7516.95	11812	12055.5	17041.9	22721.8	1207.01	1075	1358	1064.04	1052.52	1887.9	980.66	5506.76	8287.99	6283.49	1251.18	1148.79	2472.44	733.89	0	14229.6	1151.31	-3.62755	0.00102644	2.98867
N-Octanoylglycine	Capryloylglycine	HMDB0000832	1.42662e+06	2.0243e+06	1.48917e+06	3.91998e+06	1.09072e+06	129218	197402	311622	305247	363480	1.60438e+06	927865	1.84082e+06	2.20909e+06	1.18508e+06	1.18867e+06	488466	649644	397234	588034	1.99016e+06	261394	-2.92859	0.00921877	2.03533
Captopril	Captopril	HMDB0015328	23957	20657.5	20447.8	56464	46525	45518.9	37596.5	64715.5	71453.2	28139.8	34890	106829	88331.8	16651.5	55766.7	77742.6	71602.8	90051.4	85170.9	97527.2	33610.3	49484.8	0.558083	0.189448	0.722509
Carindone	Carindone	HMDB0038189	69943	34622.4	46161.1	53679.7	26103	22044.1	26703	10040.1	21084.6	7863.58	156076	130790	159629	68562.5	109038	48769	45374.2	58342.7	77050.7	29954.1	46101.8	17547.1	-1.39359	0.00958803	2.01827
Carnosine	Carnosine	HMDB0000033	141259	78382.2	64780.5	62056.1	80818.7	57021.6	60637.5	33203.3	56125.9	53387	23054.5	39050.1	14199.7	21998.1	116144	23728.2	16762.7	31612.1	17838	24027.5	85459.2	52075.1	-0.714643	0.0595915	1.22482
Ceanothine B	Ceanothine B	HMDB0029339	138488	783278	417183	667978	898522	149724	92607.9	177254	314786	176917	611944	647025	576390	404618	970735	813403	821759	716634	1.00055e+06	1299659	581090	182258	-1.67278	0.0223255	1.6512
Ceanothine D	Ceanothine D	HMDB0029341	39674.6	91291	35063.7	86011.8	39659	112585	143550	59904.6	49048.5	88634.5	869622	2.52954e+06	1.58607e+06	3.17561e+06	249170	371962	110864	111929	150491	183875	58340	90744.5	0.637324	0.166181	0.779419
Cedryl acetate	Cedryl acetate	HMDB0035910	25172.6	46672.4	29999.3	42517.1	70509.8	31072.9	14780.1	46711.9	21627.1	27143.3	34982.1	31046.8	25915.7	36748.6	89182.8	92455.7	41149.2	63537.3	9525.29	46032.5	42974.2	28267.1	-0.604349	0.162996	0.787823
Celerin	Celerin	HMDB0030110	6295.24	24131.5	9946.5	17824.6	16612.7	21452.1	18721	8954.15	31472.5	38973.8	15034.7	0	12438.2	9590.14	8298.87	21835.2	27668.6	28981.4	13601.9	24817.9	14962.1	23914.7	0.676583	0.178245	0.748982
Cellobiose	Cellobiose	HMDB0000055	1.05174e+06	62144.2	74589.1	82213.7	98989.1	126111	79407.9	125299	81152.9	71420.3	106068	127445	45089.6	199137	109986	260004	92758.5	71116.3	53237.6	64116.8	273935	96678.2	-1.50257	0.3897	0.40927
Cepharadione A	Cepharadione A	HMDB0034364	51762.5	186243	200398	317329	175976	587328	623078	476959	520091	534170	884634	810623	789199	537698	761328	613452	758160	651114	643960	694401	186342	548325	1.55708	8.14874e-05	4.08891
4-Aminohippuric acid	Chlorphentermine	HMDB0001867	16338.8	6724.66	12196	20568.5	3513.01	16256.4	11908.9	9255.72	13535.1	11639.2	3027.79	7465.03	1632.16	8704.23	4979.82	11976.8	14976.8	8011.85	9755.61	13793.5	11868.2	12519.1	0.0770282	0.848918	0.0711341
Cholesteryl sulfate	Cholesterol sulfate	HMDB0000653	9.44592e+06	7.92361e+06	7.67163e+06	6.7586e+06	6.88577e+06	6.9043e+06	6.94648e+06	7.02904e+06	5.66143e+06	9.08125e+06	6.99161e+06	6.96492e+06	7.56469e+06	9.78414e+06	6.4121e+06	6.86881e+06	5.19136e+06	7.69754e+06	5.31751e+06	6.76492e+06	7.73711e+06	7.1245e+06	-0.119006	0.426601	0.369978
Cholic acid	Cholic acid	HMDB0000619	5.06505e+06	2.94566e+06	795978	2.86634e+06	3.4016e+06	532732	612251	926130	466358	526659	9.02905e+07	225751910	8.94838e+07	131791278	1.51256e+07	5.3798e+06	1.52869e+06	838107	672611	1.3965e+06	3.01493e+06	612826	-2.29857	0.00811441	2.09074
Chrycolide	Chrycolide	HMDB0035145	9970.07	1370.08	2327.39	1734.06	1463.42	6646.12	5805.26	7656.62	9282.6	7690.99	946.4	9370.35	8362.51	12872.8	12086.5	6486.94	11803.9	17410	18906.4	10146.3	3373	7416.32	1.13667	0.0504052	1.29752
Cinitapride	Cinitapride	HMDB0015698	16468	16606	7538.63	7014.25	18059.6	35990.4	5238.31	4929.54	10795.2	14369.3	17654.4	39480.4	69489.1	7369.66	41349	29838.2	48282.9	43575.5	34396.1	51458.1	13137.3	14264.6	0.118765	0.860257	0.0653717
Cinnamic acid	Cinnamic acid	HMDB0000567	7791.1	7211.4	6182.6	5923.96	14125.2	27969.3	39306.7	23345.1	40847.7	13434.2	25094.4	46638.7	11742	11465.3	30259.5	111911	201067	158678	208627	327795	8246.86	28980.6	1.81317	0.00459226	2.33797
Cinnamyl benzoate	Cinnamyl benzoate	HMDB0029700	0	56526.6	27784.1	0	0	7803.51	0	3794.33	11440.6	87699	54549.3	2500.94	107093	11036.9	0	3463.38	176908	2598.45	8878.7	31151.9	16862.1	22147.5	0.393355	0.798135	0.0979234
cis-2-Methylaconitate	cis-2-Methylaconitate	HMDB0006357	11622.8	25326.4	37945.8	40282.1	18942.7	17551	21003.3	7146.31	2615.14	11222.2	12348.2	14188.1	16885.5	6620.81	11381.7	9628.02	21177.4	11686.3	9028.85	7970.04	26824	11907.6	-1.17164	0.0486574	1.31285
cis-3-Hexenyl b-primeveroside	cis-3-Hexenyl b-primeveroside	HMDB0031690	4453.05	0	2160.92	0	0	44094.3	29657.4	35652.4	57203	77449.3	0	0	2705.64	3319.03	0	31103.6	49437.2	53193.8	51107.6	51070.1	1322.79	48811.3	5.20555	0.000546181	3.26266
cis-4-Decenedioic acid	cis-4-Decenedioic acid	HMDB0000603	123159	565224	99716.6	590725	872406	56612.2	66161.8	70279.2	73865.4	45725	186575	120119	253341	379084	302913	109103	56245.1	81800.8	53289.1	70602.7	450246	62528.7	-2.84812	0.0311593	1.50641
cis-4-Decenoic acid	cis-4-Decenoic acid	HMDB0004980	62121.3	27190.1	32130.9	20898.4	43575.3	45101.1	42011.1	29861.5	21231.8	24854.7	48599.9	30409.8	44648.8	41635.5	40597.6	14679.5	39000.1	23743	31634.3	35376	37183.2	32612	-0.189248	0.61134	0.213717
Aconitic acid	cis-Aconitic acid	HMDB0000072	4.09499e+06	2.46528e+06	1.88569e+06	2.50296e+06	4.45594e+06	3.93705e+06	4.14494e+06	5.43288e+06	4.65942e+06	3.32073e+06	3.93213e+06	4.34957e+06	3.73347e+06	4.20879e+06	3.10481e+06	4.28216e+06	8.04014e+06	1.7366e+07	1.18564e+07	1.29013e+07	3.08097e+06	4.299e+06	0.480617	0.0833737	1.07897
CDP-choline	Citicoline	HMDB0001413	769543	582217	902232	696122	751854	654884	614598	537801	632783	668638	651710	1.84397e+06	995854	962218	725378	680968	1.08116e+06	1.15386e+06	1.41057e+06	1.11808e+06	740394	621741	-0.251979	0.0703871	1.15251
citrate	Citric acid	HMDB0000094	286281	417314	411456	845931	858239	1.45103e+06	1.70903e+06	3.49085e+06	2.98014e+06	2.25016e+06	2.8918e+06	2.79401e+06	2.48937e+06	4.5819e+06	3.51306e+06	4.03602e+06	1.36183e+07	3.4419e+07	2.71774e+07	2.74144e+07	563844	2.37624e+06	2.07531	0.00194358	2.7114
citrulline	Citrulline	HMDB0000904	563078	362943	402425	505945	425898	710352	787593	551329	468558	752229	1.13174e+06	1323824	1.28484e+06	1147684	3624005	7.45473e+06	43604156	24785214	85413384	67132832	452058	654012	0.53281	0.0221832	1.65398
Clavulanate	Clavulanate	HMDB0014904	23270.9	29228	31388.4	27751.8	47733.1	694.85	1732.51	1839.51	765.3	714.56	736.81	2148.54	5375.15	4268.76	7619.1	2266.29	701.88	868.14	2312.17	771.94	31874.4	1149.35	-4.79351	8.12555e-05	4.09015
Clofarabine	Clofarabine	HMDB0014769	473481	194107	212405	198704	215977	254544	250090	241741	291417	255299	220209	250197	215089	924890	219350	606429	359441	492173	244378	356731	258935	258618	-0.00176568	0.995503	0.00195747
Clotiazepam	Clotiazepam	HMDB0015512	0	0	0	0	0	18931.4	14733.1	16228.8	13606.7	18893.6	0	0	0	0	0	5251.04	22245.1	9677.82	11075.4	16691	0	16478.7	#DIV/0!	3.30741e-07	6.48051
coenzyme A	Coenzyme A	HMDB0001423	151200	361115	392132	283678	361257	339033	321692	311691	447853	292546	248143	287997	214115	177914	277850	329298	288620	267643	194492	281710	309876	342563	0.144676	0.542757	0.265395
Coprocholic acid	Coprocholic acid	HMDB0000601	62458	30050.6	6560.78	47602.4	43565.2	7766.29	12880	15196.7	7301.8	16693.5	132685	191242	140314	125836	170196	39783.5	132530	42305.3	62953.1	32859.5	38047.4	11967.6	-1.66866	0.0264695	1.57725
Coumestrin	Coumestrin	HMDB0033587	194348	3456.75	0	0	2872.52	368112	295782	487471	251554	239375	0	0	20402.2	30089.8	0	749343	231398	268217	332014	299822	40135.4	328459	3.03277	0.00131841	2.87995
creatine	Creatine	HMDB0000064	5.74257e+06	2.91333e+06	1885388	2.93055e+06	5.38992e+06	2.23784e+06	2.12419e+06	2.07328e+06	1.91543e+06	2004557	5.19059e+06	5178124	3.39978e+06	3263771	6.3021e+06	2694596	2553516	2268012	3.92454e+06	2.29846e+06	3.77235e+06	2.07106e+06	-0.865097	0.0556583	1.25447
Creatinine	Creatinine	HMDB0000562	756033	721312	604480	647163	690990	1.59211e+06	1.97349e+06	1.51272e+06	1.52833e+06	1.57994e+06	652557	840184	763549	673588	696411	1.29401e+06	2.12726e+06	1.86157e+06	2.41267e+06	1.87581e+06	683996	1.63732e+06	1.25928	5.26947e-06	5.27823
Cucurbitacin C	Cucurbitacin C	HMDB0034706	37741.7	13324.3	12917	15555.2	5799.7	29027.3	40394.2	15206.9	33852.1	31750.4	3822.68	9621.18	12017.6	16263.3	7793.51	25671.2	26172.2	31327.6	15945.6	16816.9	17067.6	30046.2	0.815922	0.0940292	1.02674
Cuminaldehyde	Cuminaldehyde	HMDB0002214	33179.1	60082.8	64672.9	45618.8	61459.8	25830.3	28283.9	55982.8	58712.3	37348.4	63890.8	44103.7	47161.8	49157.5	66609.2	41847.4	34510	46716.6	29726.9	56978	53002.7	41231.6	-0.362316	0.230926	0.636527
Cyclohexaneundecanoic acid	Cyclohexaneundecanoic acid	HMDB0030997	1919.67	897.85	3817.05	7964.58	1132.63	1027.69	217.12	8326.15	411.38	203.26	11172.7	4447.27	22763.3	15128.5	6999.53	5491.34	6120.03	8723.68	5323.82	8735.07	3146.36	2037.12	-0.627151	0.603436	0.219369
Cyclohexanone	Cyclohexanone	HMDB0003315	15376.2	27862.3	15357.3	28906.2	27311.9	14825.7	26129.6	14149.3	20723.2	10375.6	11562.2	12224.2	11801.7	21035.2	6692.09	16099.1	8874.34	12713.2	12743.8	4167.13	22962.8	17240.7	-0.413481	0.20696	0.684113
Cyclovariegatin	Cyclovariegatin	HMDB0029682	8906.27	28661.3	18865.5	24172.5	26555.2	40356.4	42150.4	43423.2	38918.1	32400.9	38995.3	30785.8	40170.8	22985.2	16116.8	44847.5	33939.7	23843.3	12670.6	17406.1	21432.1	39449.8	0.880241	0.00205349	2.68751
Cysteamine	Cysteamine	HMDB0002991	7259.99	5747.05	13072.1	4876.99	14038.9	0	0	0	0	0	11165.1	4984.28	16668.4	2242.43	11526.6	0	2044.63	1045.89	1443.53	1561.55	8998.99	0	#NUM!	0.00149467	2.82546
L-Cysteic acid	Cysteic acid	HMDB0002757	34386	26945.5	29264.8	34471.2	38131	82528.3	92292.7	41386.7	51277.9	49851.5	32333.6	67203.1	63664	34936.4	46304.2	66529	65845.8	65324.9	106084	108604	32639.7	63467.4	0.959389	0.0167814	1.77517
Cysteine-glutathione disulphide	Cysteineglutathione disulfide	HMDB0000656	241708	150613	141384	167960	148628	185757	156020	130602	161854	148912	108716	243979	193738	105409	162514	236558	217308	298172	255500	347000	170059	156629	-0.118683	0.530911	0.274979
Cysteinyl-Methionine	Cysteinyl-Methionine	HMDB0028781	33183.3	23297.9	12003.9	14542.4	14434.6	22195.4	33160.3	10381.4	18182.3	18578.7	44688.7	65642.4	38514.4	37719.9	12951.3	51460.6	81568.8	58384.1	75440	72741.1	19492.4	20499.6	0.0726847	0.856618	0.0672128
Cysteinylglycine	Cysteinylglycine	HMDB0000078	3219.77	18929.7	19907.7	23453.9	22510	77666.1	72699.5	55631.5	91945.7	94971.5	89852.5	97495.5	59739.1	87371.4	70303.9	34146.6	59812.6	24241.6	30349.5	48342.8	17604.2	78582.8	2.15829	6.20268e-05	4.20742
Cystophorene	Cystophorene	HMDB0030944	4342.64	21000.8	25206.6	16774.9	26151.7	5313.66	14973.2	10496.3	15115.3	10858.4	16171.5	11569	19085.6	9474.94	36479.3	6246.51	21135.8	15814.4	3237.61	11584.4	18695.3	11351.4	-0.719809	0.129514	0.887684
cytidine	Cytidine	HMDB0000089	1661.76	1455.01	2181.43	3398.53	1723.25	6492.87	3689.04	4666.67	5611.77	5452.36	11088.3	7254.75	7363.09	5278.84	1673.5	1871.07	4041.2	9828.77	9469.01	4567.45	2084	5182.54	1.31431	0.000754696	3.12223
CMP	Cytidine monophosphate	HMDB0000095	810417	782701	699736	1.04713e+06	415546	739268	654964	627215	733764	784396	590016	1.16556e+06	618926	854792	546181	671128	865788	702669	912984	687539	751107	707921	-0.0854289	0.694061	0.158602
cytosine	Cytosine	HMDB0000630	12276.2	21793.1	15887.6	10811.6	20927.9	1877.8	5952.13	2678.57	3274.54	10515.7	10301.4	1604.73	17622.2	9249.3	11326.5	5056.21	6317.03	3602.99	3900.45	5651.76	16339.3	4859.74	-1.74939	0.00288279	2.54019
D-1-Piperideine-2-carboxylic acid	D-1-Piperideine-2-carboxylic acid	HMDB0001084	66782.9	48001.6	37383.7	47452.2	85123.4	81296.8	123889	64477.7	93427.5	70995.1	88403.1	205665	80173.1	110402	44777.9	181554	255668	164116	194743	178609	56948.8	86817.2	0.608317	0.0577594	1.23838
D-4-O-Methyl-myo-inositol	D-4-O-Methyl-myo-inositol	HMDB0029915	2507.41	12195	1582.69	2325.15	2973.77	41366.8	46527.1	49565.1	38919.6	31610.3	6864.67	3829.41	3629.43	2241.51	2760.47	77364	45542.9	37034.6	44008.9	47821.3	4316.81	41597.8	3.26847	7.9712e-06	5.09848
Ala-Ala	D-Alanyl-D-alanine	HMDB0003459	3279.81	12071	6057.67	8260.37	9465.25	7615.41	6919.41	9629.96	10591.3	0	225024	319058	150529	166916	296727	192601	164649	159588	173147	132075	7826.82	6951.22	-0.17116	0.723178	0.140755
DL-Arabinose	D-Arabinose	HMDB0029942	55014	42627.3	35130.8	64438.8	16685.4	2.61061e+06	2.21767e+06	1.79359e+06	1.84983e+06	2.08542e+06	52369.9	32659.7	22690.5	51444.5	29705.3	814846	782261	702624	678241	1.11863e+06	42779.3	2.11143e+06	5.62516	6.30183e-07	6.20053
D-Arabitol	D-Arabitol	HMDB0000568	194477	372511	288001	197883	497652	205592	213407	226543	267302	178704	159376	262078	195294	250582	261264	467501	211394	189076	150101	255081	310105	218310	-0.50638	0.158678	0.799482
D-Erythrose 4-phosphate	D-Erythrose 4-phosphate	HMDB0001321	15201.3	16991.1	13268.7	17942	11789.8	12632.5	8793.55	12869.8	12178.5	12762.1	6396.61	12370.9	12086.3	11580.3	3857.96	7436.21	11163.7	9496.96	7218.45	6598.32	15038.6	11847.3	-0.344112	0.049027	1.30956
Fructose	D-Fructose	HMDB0000660	69962.6	47434.6	41905.1	31215.8	58783.6	283420	274197	203839	190308	185648	56581.9	17670	33715.3	54688	20395.5	176626	154037	144745	125489	161562	49860.3	227482	2.18979	4.4366e-05	4.35295
Glucose	D-Glucose	HMDB0000122	58847984	60602624	60273236	59431264	86491400	64297684	66871980	59994380	64738508	61298860	35469100	39411876	33708452	45160716	39210764	93431960	54423116	52443168	39223276	53683916	6.51293e+07	6.34403e+07	-0.0379076	0.766238	0.115636
D-Xylose	D-Xylose	HMDB0000098	77225.1	58142.5	47974.1	53808	64115.1	6.43123e+06	5.52769e+06	4.38542e+06	4.54896e+06	4.83192e+06	63780.6	59907.4	78029.6	67816.3	55146.7	2.38496e+06	2.1903e+06	2.13327e+06	2.04501e+06	3.24771e+06	60253	5.14504e+06	6.41601	8.62936e-07	6.06402
Daidzein	Daidzein	HMDB0003312	59661.4	48982.5	37099.8	24521	48345.2	94274	83892.9	90962.3	95507.7	74193.4	55928.9	25133.9	41197.3	49099.7	35233.7	18640.9	20617.9	35887.6	21721.5	13902.4	43722	87766.1	1.00531	0.000275421	3.56
Dantron	Dantron	HMDB0029752	105755	70013.4	59219	65919.1	73422.3	79531.3	56996.5	98861	69099.2	61175.6	51820.8	39094.3	27302.9	58999.5	18604.1	18440.4	40458.3	37555.3	15843.1	15920.6	74865.7	73132.7	-0.0337878	0.878897	0.0560621
Dapiprazole	Dapiprazole	HMDB0014443	32108.1	42499.9	0	18698.1	0	14960.1	22815.2	30947.4	28683	15763.6	5579.98	0	39867.1	0	7703.15	34748	9288.64	40452.5	20565.4	25301.8	18661.2	22633.9	0.27844	0.674088	0.171283
De-O-methylsimmondsin	De-O-methylsimmondsin	HMDB0041208	0	0	0	0	0	0	1382.7	0	0	0	16590.4	27347.6	12162	6535.17	30222.6	13471	26283.9	22536.7	23800	20547.1	0	276.54	#DIV/0!	0.346594	0.46018
De-O-methylsterigmatocystin	De-O-methylsterigmatocystin	HMDB0033657	17141.6	24770.1	21339.4	29702.5	18252.3	64022.2	48166.6	31048.8	55964.1	50721.1	64644.2	63923.1	64220.1	54865.4	35593.1	42580.8	34411.6	38812.9	23586.6	24306.7	22241.2	49984.6	1.16825	0.00156268	2.80613
Demethoxyegonol	Demethoxyegonol	HMDB0030772	215427	102858	150091	71620.6	88260.7	239733	198143	309214	96220	123549	22475.9	1889.53	49874.4	37949.4	5806.92	4821.63	2352.93	6142.31	2330	3893.76	125651	193372	0.621952	0.184087	0.734976
Demethylated antipyrine	Demethylated antipyrine	HMDB0006240	3969.79	4580.96	4687.46	3318.73	1974.97	7192.11	10727.5	7524.9	6304.06	9528.16	1854.7	3314.53	5075.31	2543.64	3747.93	7181.44	14376.9	7721.95	15562.3	26961.2	3706.38	8255.35	1.15532	0.00139884	2.85423
deoxyguanosine	Deoxyguanosine	HMDB0000085	33817.9	2829.12	2828.42	7870.38	9918.67	7702.42	7615.54	11474.3	7794.83	2108.93	39474.3	20074.9	28171.4	13094.1	9177.34	15717.9	8516.39	25722.9	42399.2	7050.5	11452.9	7339.2	-0.642018	0.509168	0.293139
deoxyinosine	Deoxyinosine	HMDB0000071	79594.3	77100.7	80603.7	92304.8	157510	50467.2	43847.8	28865.6	33448.7	23156.1	105426	87918.7	63364	44004.3	87445.8	122072	28311.4	96500.9	63586	47647.7	97422.8	35957.1	-1.43798	0.00499834	2.30117
2-Deoxy-D-ribose	Deoxyribose	HMDB0003224	60329.1	38698.7	58175.2	40355.6	53012.5	59320.9	87228.1	63326.6	68240.4	59971.5	853.02	31496	12295.9	32811	23646.8	36970.1	39595.3	34870.2	27950.7	22946.8	50114.2	67617.5	0.432177	0.0335742	1.47399
deoxyribose-phosphate	Deoxyribose 5-phosphate	HMDB0001031	67975.3	48677.6	44090.8	53418	46216.3	61890.8	54478.9	65276	34495.1	68886.4	88931.3	62070.4	65995.7	75206.3	51028.3	55456.2	65544.4	65982.9	92024.3	38128.9	52075.6	57005.4	0.130491	0.526876	0.278292
Dibenzyl disulfide	Dibenzyl disulfide	HMDB0032077	138163	45698.2	34372.5	94225.7	41464.2	99942.8	140724	116783	120735	86262.8	68544.3	56832.6	66511.7	179272	126939	612373	630554	732589	802605	731289	70784.7	112890	0.673404	0.0913122	1.03947
Dictyoquinazol C	Dictyoquinazol C	HMDB0040442	23884.3	49662.8	57316.1	92111.8	24537.4	168958	191378	170454	150316	131542	23965.6	62144.8	52676.1	275072	51552.6	480203	614900	554419	710089	977676	49502.5	162530	1.71513	0.000111706	3.95192
Dicyclohexyl disulfide	Dicyclohexyl disulfide	HMDB0041448	760.43	11715.2	22892.7	21456.1	34022.3	14271.5	13838.6	20526.4	9468.43	21465.9	6127.02	9510	5514.75	4002.44	2247.74	2577.86	22711.3	8303.31	0	3859.92	18169.3	15914.2	-0.191193	0.718603	0.143511
Dide-O-methyl-4-O-alpha-D-glucopyranosylsimmondsin	Dide-O-methyl-4-O-alpha-D-glucopyranosylsimmondsin	HMDB0038329	17083.3	28300.8	13839.5	26616.4	13622.5	4040.82	2425.98	15540.4	8748.02	3075.59	14716.5	8801.84	22988.3	21631.5	14745.9	3284.02	10216.2	8701.68	8400.78	18616.4	19892.5	6766.15	-1.55582	0.0112086	1.95045
Dienestrol	Dienestrol	HMDB0015027	4307.74	7227.47	4854.2	2244.85	6615.45	8940.97	5266.03	4207.17	4254.43	4052.65	2094.68	3713.77	20845	3713.63	5041.15	16826.9	9512.41	3799.53	17800.8	19677.8	5049.94	5344.25	0.0817207	0.823848	0.0841529
Diethyl tartrate	Diethyl tartrate	HMDB0033584	54878.4	242509	165205	184278	362539	83408.4	113953	74198.7	68210.2	77347	37453.4	25252.8	88184	45772.2	57121.9	49317.2	33069.7	24593.3	22918	27902.8	201882	83423.4	-1.27499	0.0486988	1.31248
Diethylhexyl adipate	Diethylhexyl adipate	HMDB0040270	54471.1	37409.8	67375.1	53423.9	52233	30065.6	56816.9	73314	51562.5	51278.6	24319.8	59617.5	38509.9	45882.5	27758.1	49077.7	141499	58901.2	128810	57237.9	52982.6	52607.5	-0.0102502	0.965463	0.0152642
Dihydro-6-isopropyl-2,4-dimethyl-4H-1,3,5-dithiazine	Dihydro-6-isopropyl-2,4-dimethyl-4H-1,3,5-dithiazine	HMDB0040332	4008.42	3617.15	1740.84	3868.73	7812.38	5618.94	16113.2	15826.7	9599.75	11220	1727.64	4902.18	3906.44	2511.05	2443.75	32958.1	33449.8	13523.9	12445.4	12639.7	4209.5	11675.7	1.47179	0.00967076	2.01454
Dihydrobiopterin	Dihydrobiopterin	HMDB0000038	24368.5	11702.6	17272.5	18501.1	5991.61	16322.5	16834.4	5569.05	7707.62	16773.6	9146.26	2744.71	4244.08	7626.04	1941.29	5127.08	5460.88	5081.65	2372.33	1003.56	15567.3	12641.4	-0.300358	0.484156	0.315014
Dihydrolipoate	Dihydrolipoate	HMDB0012210	13151.9	22097.5	18182.2	20504.3	23350.9	16521.5	13084.9	7637.26	11059.7	17705.3	9461.18	3379.69	15274	11079.9	11721.1	8775.8	8605.53	6237.59	5418.85	8521.42	19457.4	13201.7	-0.559589	0.0405758	1.39173
Dihydromaleimide beta-D-glucoside	Dihydromaleimide beta-D-glucoside	HMDB0030277	60025.6	66123.1	50424.8	67067.4	42517.4	27515.4	29035	46328.5	29389.6	36226.8	13399.8	0	18182.1	11918	3126.22	8355.31	9335.39	9863.56	12224.6	15522.5	57231.7	33699.1	-0.764105	0.00392871	2.40575
Dihydrothymine	Dihydrothymine	HMDB0000079	0	1351.06	9363.83	10826.2	3469.89	5466.83	3824.49	6415.43	7883.4	4099.5	11786.5	10914.2	11840.3	6183.82	12310.2	14865.6	9380.18	18773.9	5798.12	9177.45	5002.2	5537.93	0.146785	0.820939	0.085689
Dihydrouracil	Dihydrouracil	HMDB0000076	58688.2	48325.8	33931.5	37570.7	372475	375961	446393	562277	495478	405444	161400	2.44533e+06	73015.3	37467.3	1.12967e+06	141842	995995	635211	1.48861e+06	543297	110198	457111	2.05244	0.00151163	2.82055
dihydroxy-acetone-phosphate	Dihydroxyacetone phosphate	HMDB0001473	347673	326267	337214	272407	255712	307386	235271	256687	197417	256163	269690	310687	258621	189237	220917	256800	213499	177197	201871	193306	307855	250585	-0.296948	0.0557569	1.2537
Dimethylbenzyl carbinyl hexanoate	Dimethylbenzyl carbinyl hexanoate	HMDB0032228	177656	317453	188272	403823	332068	0	0	51867.3	50272.7	0	149686	11516.7	273594	115758	256451	466989	212369	282620	109690	251030	283854	20428	-3.79653	0.000409537	3.38771
dimethylglycine	Dimethylglycine	HMDB0000092	2.15281e+06	2.05709e+06	1.42336e+06	1.38506e+06	2.07259e+06	2.7478e+06	2.839e+06	2.36872e+06	1.84256e+06	1.73836e+06	1.06632e+06	1.09968e+06	1.48984e+06	1.25306e+06	1.13234e+06	2.20048e+06	2.16956e+06	1.5763e+06	1.92827e+06	2.1137e+06	1.81818e+06	2.30729e+06	0.343702	0.121763	0.914486
Dimethylmalonic acid	Dimethylmalonic acid	HMDB0002001	1.0567e+07	1.03221e+07	9.94671e+06	6.82504e+06	1.14735e+07	7.17249e+06	7.39512e+06	1.60256e+07	5.52328e+06	5.37379e+06	8.40971e+06	2.47002e+07	2.97218e+07	1.29716e+07	1.27732e+07	1.52535e+07	7.42339e+06	1.59629e+07	1.51705e+07	7.99308e+06	9.82687e+06	8.29805e+06	-0.24396	0.49296	0.307189
Dinorcapsaicin	Dinorcapsaicin	HMDB0036325	6115.98	6456.67	10118.4	14323.5	4336.43	28461.4	51258.3	21727.9	38423.2	30201.2	9249.98	7166.76	21220.9	8759.5	11825.7	44041.9	25854.7	28390.8	18912.1	38524.7	8270.18	34014.4	2.04015	0.00136472	2.86496
DL-2-Aminooctanoic acid	DL-2-Aminooctanoic acid	HMDB0000991	44639.7	29022.2	20263.4	23326.6	39032.8	67825.6	58329.4	62140.8	57709.5	80610.6	38500.6	55691.5	42886.4	38597.2	26595.2	7583.36	39771.2	33863.2	24238.3	32304.4	31256.9	65323.2	1.06342	0.000618469	3.20868
Docosahexaenoic acid	Docosahexaenoic acid	HMDB0002183	1.03332e+08	1.3658e+08	1.05564e+08	1.58685e+08	1.83462e+08	3.72614e+07	2.46366e+07	4.50725e+07	5.82248e+07	3.10673e+07	1.18355e+08	7.8552e+07	1.34857e+08	1.01088e+08	1.35352e+08	2.94989e+08	1.57718e+08	1.74717e+08	1.61738e+08	1.71324e+08	1.37525e+08	3.92525e+07	-1.80883	0.000336188	3.47342
Docosatrienoic acid	Docosatrienoic acid	HMDB0002823	133171	92657.2	69292.7	138515	257280	423314	62851.3	70971.4	120658	67061	227439	301640	180478	169102	210844	600200	291753	586313	326040	304197	138183	148971	0.108448	0.891462	0.049897
Dodecanedioic acid	Dodecanedioic acid	HMDB0000623	24214.5	110540	19077.4	197409	146884	17456.5	23753.9	9193.36	36377.1	40023.5	51162.8	65381	231177	341974	116217	72906.5	63667.7	39887.9	26795.8	80495.5	99625.1	25360.9	-1.97391	0.0677662	1.16899
Duloxetine	Duloxetine	HMDB0014619	151942	244814	205931	253067	423353	153954	208894	192886	196727	157834	7255.18	4318.82	0	4450.74	6124.62	11131.7	33299.9	24607	21987.7	36723.2	255822	182059	-0.490733	0.154058	0.812315
Ecabet	Ecabet	HMDB0015613	3883.78	1179.66	3629.81	1307.25	1672.28	41589.9	36658.3	38569.8	48726.8	41939.5	301.83	0	943.16	2087.65	0	13370.4	15189.8	35090	31442.5	38344.7	2334.56	41496.9	4.15178	8.09786e-08	7.09163
Ecgonine methyl ester	Ecgonine methyl ester	HMDB0006406	12118.2	23462.7	23632.1	9249.92	25369.5	12744.5	20123.9	15978.3	15784.5	15615.9	24749	23183.2	21432.7	20906.7	23521.2	13296.5	21306.4	3921.66	19164.8	4431.66	18766.5	16049.4	-0.225636	0.465886	0.331721
Eicosadienoic acid	Eicosadienoic acid	HMDB0005060	2.22534e+06	1.36081e+06	1.14373e+06	1.56478e+06	3.51694e+06	3.04013e+06	780289	969652	1.37094e+06	747738	3.41522e+06	3.95264e+06	3.59119e+06	2.28868e+06	4.06218e+06	1.4288e+07	4.56213e+06	7.25336e+06	4.31282e+06	5.72282e+06	1.96232e+06	1.38175e+06	-0.506062	0.366567	0.435847
Eicosapentaenoic acid	Eicosapentaenoic acid	HMDB0001999	2.01753e+07	3.4044e+07	2.41533e+07	2.92697e+07	4.19116e+07	1.11353e+07	9.80876e+06	1.04936e+07	1.62808e+07	9.14351e+06	1.92271e+07	7.89175e+06	1.76738e+07	1.55326e+07	3.35915e+07	5.00595e+07	2.75768e+07	3.01904e+07	1.65329e+07	2.74425e+07	2.99108e+07	1.13724e+07	-1.39513	0.0017062	2.76797
Elenolide	Elenolide	HMDB0030018	7375.92	12584.5	15692.2	7982.76	14313.6	7480.03	9641.45	6203.01	11882.2	6976.94	1392.78	2432.79	0	2693.32	4349.42	0	20055.8	3778.4	2035.8	15490.6	11589.8	8436.74	-0.4581	0.147567	0.831012
Emedastine	Emedastine	HMDB0015216	0	6635.69	0	16942.4	0	11736.8	15353.8	15070	27524.9	23278	0	5802.86	52778.5	61207.7	24073	22644.8	12959.1	31116.2	22537.6	33968.3	4715.62	18592.7	1.97922	0.0138809	1.85758
Epinephrine	Epinephrine	HMDB0000068	12012.8	11238.8	12590.9	22592.5	17494.9	3931.37	3172.58	3391.63	4333.65	5506.04	4645.77	1046.14	2776.54	4588.81	4749.29	3191.17	676.43	2183.01	2117.21	5956.61	15186	4067.05	-1.90068	0.000958601	3.01836
Epoxyeremopetasinorol	Epoxyeremopetasinorol	HMDB0029670	5200.77	5961.38	0	3984.21	16990	3357.81	10515.9	10792	9811.53	3849.28	1601.45	19595.4	3460.48	3955.59	7157.53	10080.8	7149.28	5951.46	2113.97	9015.54	6427.27	7665.29	0.254135	0.7163	0.144905
Equol	Equol	HMDB0002209	229144	331334	341692	188284	390579	422534	434356	289259	268798	217013	133941	92572.1	388670	153595	99713.7	121486	80899.4	89645.7	117373	98653.9	296207	326392	0.140002	0.613281	0.212341
Ercalcitriol	Ercalcitriol	HMDB0006225	205753	263692	232487	200320	203307	254198	285958	265702	239852	210788	682736	469700	537387	392289	533557	239972	375691	387229	500924	341637	221112	251300	0.184636	0.12259	0.911546
Eremopetasinorol	Eremopetasinorol	HMDB0029668	7580.06	6287.88	8009.45	6570.57	10735.7	6293.16	6298.4	4392.33	6688.81	6565.32	5169.39	5837.77	6285.29	10527.1	6492.87	3584.56	10012.7	7514.38	2068.55	11885.1	7836.74	6047.6	-0.373889	0.0808224	1.09247
Eremopetasitenin A2	Eremopetasitenin A2	HMDB0030900	9936.07	17102.7	6994.94	12071.5	11550.5	31184.1	30454.4	21396.4	31356.3	26769.9	2456.68	2672.2	3167.53	2125.02	2725.3	25589.5	31209.7	17251.1	12266.2	13199.6	11531.1	28232.2	1.29181	0.000163406	3.78673
Erucic acid	Erucic acid	HMDB0002068	1.40833e+06	1.00523e+06	604468	858874	1.5557e+06	714439	517004	429095	974223	561543	681186	1.16678e+06	1.5482e+06	997930	1.38486e+06	1.26164e+06	679033	852069	1.85349e+06	1.41008e+06	1.08652e+06	639261	-0.765239	0.0554433	1.25615
Erythrinasinate A	Erythrinasinate A	HMDB0038713	319358	184133	174435	253132	526329	69930.8	31848	67712.9	114047	58054.9	290356	188709	229160	172277	443898	2.3599e+06	402795	819606	341952	565974	291477	68318.7	-2.09303	0.00935918	2.02876
Erythronic acid	Erythronic acid	HMDB0000613	131889	101544	115021	78288.3	105557	77741.9	66972.9	66866.8	63840.9	63360.4	71724.1	45440.9	70841.8	86092.7	84381.9	52608.7	50442.5	51188.3	46105.8	42133.8	106460	67756.6	-0.651878	0.00287625	2.54117
Ethiofencarb	Ethiofencarb	HMDB0031782	6539.77	5181	15660.8	1514.39	1219.81	8683.88	6250.68	9179.28	8797.78	14955.3	2962.43	1367.29	1169.14	12883.1	3424.65	7476.42	8762.45	993.81	981.02	1312.96	6023.16	9573.38	0.668508	0.269157	0.569994
Ethyl beta-D-glucopyranoside	Ethyl beta-D-glucopyranoside	HMDB0029968	4710.01	115562	103630	106725	225001	3451.24	0	4483.59	0	0	131749	59859.4	49175.3	86909.2	75169.4	6780.58	4107.87	1879.02	3232.32	2962.05	111126	1586.97	-6.12978	0.0138958	1.85712
Ethyl maltol	Ethyl maltol	HMDB0031735	67225.7	85403.9	73805.3	75409.5	69137.2	52990	47097.2	46166.2	43082.3	44961	48946.1	44098.1	41318	66412.7	66083.5	51792.1	48506.6	45824.4	33931.8	28253.9	74196.3	46859.3	-0.663011	6.18825e-05	4.20843
Ethyl trans-p-methoxycinnamate	Ethyl trans-p-methoxycinnamate	HMDB0030762	10686.9	10990.3	8339.25	7784.1	8195.81	8704.68	14177.9	8717.7	6255.26	11577	13284.5	13290.4	12264.5	17033.3	11169.1	14985.4	17194.5	11491.6	14712.6	13114	9199.27	9886.52	0.103944	0.663799	0.177964
Ethylene glycol distearate	Ethylene glycol distearate	HMDB0032260	45607.2	24264.8	15507.4	21667.7	54145.2	9493.97	8349.12	20426.1	23733.9	4986.99	23388.6	16218.9	64179.7	20617.2	107289	91611.6	21313.4	41455.7	84614.3	66509.7	32238.5	13398	-1.26676	0.0531531	1.27447
Ethylphosphate	Ethylphosphate	HMDB0012228	734308	471265	1033734	219637	174361	375716	433180	444056	541526	463583	306144	180554	176719	465562	203743	851935	481032	191130	273937	135506	526661	451612	-0.221791	0.658859	0.181208
Eugenyl benzoate	Eugenyl benzoate	HMDB0032056	158800	77257.3	97665.9	89382.6	84856.1	178141	199711	225077	202173	201156	132161	101810	116725	133078	89356.1	46305.6	52164	71636.9	75102.3	63179.6	101592	201252	0.986208	0.00030357	3.51774
Falcarindiol	Falcarindiol	HMDB0033941	11859.1	18736.3	8187.97	17852.3	14073.1	24512.7	28908.3	36369.6	34937.8	33181.1	26335.3	16014.7	21962.5	15406.9	14220.8	8185.42	17360	12895	6767.54	9805.62	14141.8	31581.9	1.15914	0.00032613	3.48661
Fexofenadine	Fexofenadine	HMDB0005030	984649	1.05787e+06	999909	1.36831e+06	1753395	641188	929972	848882	1122058	771833	1.36937e+06	1.43782e+06	1093639	1.01505e+06	904730	3.38143e+06	1.07837e+06	1.13565e+06	1.05699e+06	946952	1.23283e+06	862787	-0.514894	0.058866	1.23014
Flavone	Flavone	HMDB0003075	98517.4	46035.5	25716.6	42507.1	44019.4	178415	231055	128080	122523	120287	74396.5	210195	235023	230806	217620	483352	1259222	684713	1.81277e+06	1.0787e+06	51359.2	156072	1.60352	0.00294256	2.53127
Flazine methyl ether	Flazine methyl ether	HMDB0033457	99741.3	60026.2	87429.5	125141	138554	96054.2	105576	127334	127651	99506.3	28227.8	63480.8	32818.3	116570	26231.4	96583.8	81053.1	71282.7	52246.9	63995.5	102178	111224	0.122383	0.574565	0.240661
Flurbiprofen	Flurbiprofen	HMDB0014850	9954.76	11684.2	13025.5	7498.58	18849.9	12600.8	20909.6	11739.4	8985.1	8875.72	3536.21	3128.68	20367.8	4083.74	2418.25	3589.71	1146.49	1894.39	3217.9	2565.04	12202.6	12622.1	0.0487692	0.888822	0.0511851
Fomepizole	Fomepizole	HMDB0015344	13723.5	30364.6	12991	31182.7	40346.9	26568.6	86389.9	52489.6	46130.6	36438.2	16284.1	54119.4	4027.15	8675.6	29121.9	62596.9	31115.6	64611.7	85771.4	64928.9	25721.7	49603.4	0.94745	0.0716536	1.14476
Fucose 1-phosphate	Fucose 1-phosphate	HMDB0001265	40476.9	33128.9	39222.1	26397	27804.1	45863.9	39257.2	30677.6	26447	31863.4	31390.3	30587.2	28607.1	14126.6	30235	19460.9	20082.2	36263.9	16076.4	20131	33405.8	34821.8	0.0598931	0.760225	0.119058
fumarate	Fumaric acid	HMDB0000134	8.0869e+06	4.37714e+06	3.12204e+06	4.22569e+06	4.103e+06	6.81186e+06	8.30624e+06	6.98616e+06	6.03885e+06	5.97195e+06	4.28141e+06	4.60746e+06	5.29063e+06	6.32894e+06	7.22127e+06	1.22727e+07	1.1942e+07	1.50496e+07	1.61801e+07	1.44412e+07	4.78295e+06	6.82301e+06	0.512506	0.0647923	1.18848
Furfuryl propyl disulfide	Furfuryl propyl disulfide	HMDB0032289	1402.83	1220.69	0	1147.41	0	24886.5	21917	17006.6	9987.88	16457	0	1192.6	0	1736.77	0	21907.9	29263.7	17899	24627	25905.8	754.186	18051	4.58101	0.000148598	3.82799
Mucic acid	Galactaric acid	HMDB0000639	49557.8	53047.4	44276.6	64031.9	46401.8	37195.4	62265.3	54032.1	37118.1	41111.2	51743.2	48562.7	42924.4	45953.9	41669.1	33437.9	46002.7	20172.6	32380.3	29768.8	51463.1	46344.4	-0.151143	0.427533	0.36903
Galactitol	Galactitol	HMDB0000107	29618.3	5275.61	8201.55	8068.87	19074	16882.5	36186.8	18491.9	24686.6	21364.1	19275.7	25419.9	17814	20303	10506.6	30973.6	19922.6	23563.1	23272.2	30557	14047.7	23522.4	0.743703	0.135191	0.869054
Galacturonic acid	Galacturonic acid	HMDB0002545	1.44395e+06	2552456	2354940	1.93748e+06	2.58778e+06	1.85824e+06	1.83269e+06	1845281	2.42707e+06	2437854	1.44379e+06	1.70954e+06	744223	2.01374e+06	1.68489e+06	2.37815e+06	1.83112e+06	1579354	986024	1.94975e+06	2.17532e+06	2.08023e+06	-0.0644884	0.723842	0.140356
4-aminobutyrate	Gamma-Aminobutyric acid	HMDB0000112	2.46969e+06	1.91993e+06	2.11501e+06	2.01242e+06	3.74256e+06	2.37816e+06	2.95846e+06	2.18379e+06	2.26205e+06	2.07667e+06	9.5964e+06	2.26838e+07	1.53282e+07	1.20673e+07	1.84747e+07	1.44418e+07	1.46736e+07	1.31899e+07	1.44708e+07	1.50107e+07	2.45192e+06	2.37182e+06	-0.0479158	0.833927	0.0788722
Gamma-Aminobutyryl-lysine	Gamma-Aminobutyryl-lysine	HMDB0001959	135439	105291	100489	110185	119255	79527.4	106122	93910	90830.2	93535.8	79940.4	70494.2	72485	87157.5	59693.1	97748.8	86454.5	80089	93918.4	87417.8	114132	92785	-0.298738	0.0213689	1.67022
Gamma-Butyrolactone	Gamma-Butyrolactone	HMDB0000549	1.39112e+06	1.49098e+06	1.50592e+06	1.45518e+06	1.97263e+06	1.52262e+06	1.55882e+06	1.43653e+06	1.49363e+06	1.44499e+06	849099	932131	793107	1.05585e+06	950766	2.1216e+06	1.29681e+06	1.23725e+06	904845	1.32677e+06	1.56317e+06	1.49132e+06	-0.067885	0.520038	0.283965
gamma-CEHC	gamma-CEHC	HMDB0001931	15398.5	9154.98	7689.66	7852.2	13256.4	4642.71	9253.09	5641.47	12350.9	6805.01	7732.73	5714.25	5707.25	9843.72	7001.55	12365.8	11797.9	10201.7	8785.33	8948.9	10670.3	7738.64	-0.463454	0.196501	0.706636
Gein	Gein	HMDB0029909	54341.6	19117.7	37465.8	21737.7	29210.4	22977.4	25581.8	45172.5	45130.9	44124.6	0	0	0	19761.5	0	1298.77	0	5152.97	0	0	32374.7	36597.4	0.176878	0.61692	0.209771
Gemfibrozil	Gemfibrozil	HMDB0015371	52141.7	53835.4	54517.4	53548.7	50787.9	45539.2	56030.8	31560.2	46439.3	47030.3	43721	64065.9	43911	67547.5	58437.6	48533.2	55732.5	63109.3	110429	49683.4	52966.2	45320	-0.224925	0.091121	1.04038
Gentisic acid	Gentisic acid	HMDB0000152	16141.1	14582.6	11015.6	16267	21200.4	42070.5	49250	56531.4	34471.4	58851.5	17791.1	13815.3	14710.9	10589	15476.2	54561.3	44992.3	41272.6	32051.3	58188.1	15841.3	48235	1.60638	0.000148627	3.8279
Geranyl 3-methylbutanoate	Geranyl 3-methylbutanoate	HMDB0029350	50548.3	40699.1	11988.4	32981.6	50670.5	8654.95	2995.56	8651.82	6597.16	10149.5	22702.4	29030	37842.5	38788.1	23761.3	49075.6	30089.2	25603.2	12816.9	29481.7	37377.6	7409.8	-2.33467	0.00332397	2.47834
D-Saccharic acid	Glucaric acid	HMDB0000663	23793.4	26082.5	22028.7	25609.8	22929.1	9649.72	17943.8	11397.2	13746.3	9423.2	22404.4	9516.01	19695.7	12762.5	10827.8	7632.25	5552.12	4729.72	5449.16	8975.76	24088.7	12432	-0.954292	0.000165219	3.78194
Glucocaffeic acid	Glucocaffeic acid	HMDB0034313	34720.5	56424.6	16655.3	33475.4	48427.5	9227.81	7954.82	11816.3	6432.36	5480.48	51395.8	55150.1	69061.6	53338.2	58691.3	8909.31	11672.6	10941.5	22155.4	3909.42	37940.6	8182.35	-2.21316	0.0026304	2.57998
D-gluconate	Gluconic acid	HMDB0000625	3795004	5.44835e+06	4.92513e+06	3.97169e+06	7.60194e+06	3.68594e+06	4.28509e+06	3.11556e+06	5.4696e+06	4.59182e+06	5.02697e+06	5.41435e+06	4343859	5740078	5745698	5.59634e+06	3556188	3.31392e+06	2.30338e+06	3.65745e+06	5.14842e+06	4.2296e+06	-0.283609	0.280142	0.552622
Gluconolactone	Gluconolactone	HMDB0000150	2.33274e+06	1.85994e+06	2.22812e+06	1.62458e+06	2.19806e+06	1.60863e+06	1.66911e+06	1.32835e+06	1.88973e+06	1.79953e+06	2.12232e+06	1.23738e+06	2.0182e+06	2.22334e+06	1.61114e+06	1.30341e+06	1.10281e+06	1.56228e+06	1.35045e+06	1.11583e+06	2.04869e+06	1.65907e+06	-0.304327	0.0444909	1.35173
D-Glucuronic acid	Glucuronic acid	HMDB0000127	3204	5463.97	3200.58	6694.53	10677	8431.03	9185.1	3296.19	6911.09	4422.34	2189.76	3349.03	4585.78	3811.91	5547.19	12654.9	5116.82	2280.52	5560.02	9597.33	5848.01	6449.15	0.141164	0.745207	0.127723
Glutaconic acid	Glutaconic acid	HMDB0000620	78161.8	61217.1	61607.1	36231.2	22359.7	91375.8	146573	76362.3	133223	92890.5	120877	220812	123379	117645	111404	199602	208516	160826	207482	214863	51915.4	108085	1.05793	0.0100618	1.99733
Glutaminyltryptophan	Glutaminyltryptophan	HMDB0028808	146758	75017.3	88395.9	61398.1	87938.6	31725.4	14474	36830	45868.7	41201.2	98535.1	135518	91158.9	79728.5	100399	36894.9	37754.9	56314.3	50238.2	34387.6	91901.5	34019.9	-1.43371	0.00586457	2.23176
Glutamylalanine	Glutamylalanine	HMDB0003764	40960.4	8255.56	12506	18460.9	32687.5	21726.8	26547.4	25891.9	15932.6	19711.2	5155.96	16635.7	11483.7	10443.3	12022.9	36638.1	35422.8	24936.9	22611.8	23156.9	22574.1	21962	-0.0396565	0.927149	0.0328507
Glutamylproline	Glutamylproline	HMDB0028827	17166.6	29421	7536.35	22950.6	8683.88	99496.3	97147.5	50096.3	72757.2	71194.6	16897.5	31317.7	15521.2	19114.1	18558.6	81287.6	87017.9	71778.6	75685.7	92673.2	17151.7	78138.4	2.18768	0.000304432	3.51651
Glycyl-Histidine	Gly-His	HMDB0028843	2947.27	2738.76	18388.8	14687.4	13879.4	13103.1	15033.2	22377.2	20790.1	16562.7	23079.8	29923	25977.3	22038.6	25428.7	28644.7	23556.5	31325.3	39216	31188.1	10528.3	17573.3	0.739104	0.091156	1.04021
glycerate	Glyceric acid	HMDB0000139	187623	315965	165127	237200	368408	258400	292593	201330	243519	243157	145174	149186	135240	119098	113955	179125	226058	207418	334972	330727	254864	247800	-0.0405549	0.867882	0.0615393
Glycerol 1-propanoate diacetate	Glycerol 1-propanoate diacetate	HMDB0031640	16552.8	29811	7627.55	28096.5	18951	74556.4	75778.4	50415.2	46655.8	48021.4	637.18	2393.83	4435.14	8327.44	5441.71	37547.8	23183.9	21754.2	30275.9	29625.9	20207.8	59085.4	1.54789	0.001022	2.99055
sn-glycerol-3-phosphate	Glycerol 3-phosphate	HMDB0000126	48980820	49418224	48145124	43616460	51005088	35766268	34943504	35433712	35105220	36148244	33086752	42675756	30074842	27116438	27334048	37915340	27060822	26062488	19619056	24699886	4.82331e+07	3.54794e+07	-0.443044	7.91422e-06	5.10159
Glycerol tripropanoate	Glycerol tripropanoate	HMDB0032857	6715.39	9856.54	2774.33	8908.57	5573.43	13515.3	6048.28	11693.9	9782.34	13634.5	5490.03	8550.93	5443.92	6804.12	2670.99	6557.36	3501.15	4645.61	8283.84	6270.14	6765.65	10934.9	0.692634	0.0581528	1.23543
glycine	Glycine	HMDB0000123	9.23967e+06	9.85507e+06	9.40946e+06	1.13598e+07	7.6883e+06	1.02828e+07	1.04191e+07	9.44401e+06	9.80943e+06	1.12479e+07	9.43388e+06	8.19134e+06	8.91244e+06	1.34339e+07	8.72182e+06	1.19277e+07	1.2686e+07	1.32656e+07	1.34749e+07	1.28409e+07	9.51046e+06	1.02407e+07	0.106722	0.303289	0.518143
Glycocholic acid	Glycocholic acid	HMDB0000138	1.70975e+06	150746	293413	181930	1.03665e+06	317585	144603	153218	114611	114834	105141	934613	235865	445203	487430	1088150	284858	201486	309836	360390	674498	168970	-1.99704	0.139049	0.856831
Glycyl-Phenylalanine	Glycyl-Phenylalanine	HMDB0028848	19541.6	9107.26	14795.2	26201.1	11312.4	4629.2	10182.1	7517.68	7613.87	5445.23	23458.4	10980.3	23699.8	9702.21	10443.9	3345.25	17487.4	17712.1	18816.4	7485.81	16191.5	7077.61	-1.1939	0.0218509	1.66053
Glycyl-Serine	Glycyl-Serine	HMDB0028850	9238.9	18645.5	9289.58	15868.9	52672.1	8128.52	9211.21	18316.8	18100.7	11309.5	169489	143401	137504	224935	76344.1	66109.3	79983.3	26637.1	114601	94572	21143	13013.3	-0.700188	0.360574	0.443006
Glycylproline	Glycylproline	HMDB0000721	29669.5	27418.9	30758.7	32360.8	24023.1	38458.7	47036.7	38607.4	35694.1	32355.3	35253.8	42721	38387.8	36627.9	36668.3	41521.1	61776.8	48544.5	60323.6	61380.9	28846.2	38430.4	0.413869	0.00959253	2.01807
Glycyrrhetinic acid	Glycyrrhetinic acid	HMDB0011628	5849.26	102373	12547.5	153574	13033.8	61833.3	60029.1	16737.4	47867.1	45668.7	41174.3	244522	65329.2	96009.7	167757	7123.45	9500.41	5510.64	4417.91	10133.8	57475.6	46427.1	-0.307983	0.730729	0.136244
Glyoxylic acid	Glyoxylic acid	HMDB0000119	723632	776509	773994	755022	1.02196e+06	768785	811110	735625	778197	741400	428264	494379	429484	557957	463192	1.0377e+06	626834	604249	491039	647725	810223	767024	-0.0790486	0.458522	0.33864
Guaifenesin	Guaifenesin	HMDB0004998	47474.2	112945	38482.1	97066.8	97923	17532.7	12650	20216.5	14144.8	11898.8	89377.5	56331.7	69481.6	90051.9	115766	44753	18633.6	26751.1	26668.6	23978.3	78778.2	15288.5	-2.36535	0.002905	2.53685
Guanfacine	Guanfacine	HMDB0015153	16801.6	20107	2733.75	6909.14	13190.6	2344.56	4654.51	2010.46	5473.11	12105.8	2356.39	2313.13	12343.3	3789.58	19946	2791.49	8563.34	2972.11	31900.8	8789.49	11948.4	5317.68	-1.16795	0.107821	0.967298
Guanidoacetic acid	Guanidoacetic acid	HMDB0000128	87100.4	62569.6	47141.2	85347.5	110468	226409	225432	54985.9	210061	146221	95117.9	136779	53757.8	64341.7	45808.6	104884	311616	144833	927708	147442	78525.3	172622	1.13639	0.0263954	1.57847
guanine	Guanine	HMDB0000132	38905.8	30459.1	30396.7	22948.9	25473.4	31475.5	27785.9	22196.2	28125.1	29556.5	31422.9	24519.3	25853.1	33771.1	29269.5	16817	21038.8	20406.9	30611.5	24061.8	29636.8	27827.8	-0.0908607	0.580517	0.236185
guanosine	Guanosine	HMDB0000133	264362	221098	214343	302727	260874	132116	119992	78836.9	90634.5	94965.4	324260	247678	291817	195941	331119	211088	126739	118248	173137	133283	252681	103309	-1.29035	4.69105e-05	4.32873
GTP	Guanosine triphosphate	HMDB0001273	30177	44709.3	23322.5	22120.5	9327.09	16850.5	17958.6	24397.9	12901.4	21651.9	14525	5760.41	19651.3	16421.6	7639.36	1441.57	3055.5	4049.87	2680.85	2949.57	25931.3	18752.1	-0.467644	0.273718	0.562697
Guggulsterone	Guggulsterone	HMDB0002726	79792	132592	96087.8	174391	181544	55201.2	63060.5	88279.3	97198.5	74204.6	98463.1	85989.6	81962.4	98712.6	71534.8	107210	102174	170326	127855	122831	132882	75588.8	-0.813896	0.0300157	1.52265
Gymnodimine	Gymnodimine	HMDB0041430	226310	295797	275320	274243	304452	202728	236317	240957	314474	260239	217863	209770	243694	164816	188637	304550	203728	171891	200908	209275	275224	250943	-0.133249	0.318737	0.496567
Gyrocyanin	Gyrocyanin	HMDB0034126	33342.3	13747.6	56068	14522.9	10027.6	24973	23029.1	31811	20172.2	31258.9	2192.18	0	2781.91	18794.7	0	4556.98	0	3163.92	0	0	25541.7	26248.8	0.0393981	0.938906	0.0273778
Hallacridone	Hallacridone	HMDB0029826	12236.7	75366.1	43099.1	63687.5	73952.5	15922.3	18655.3	66649.3	72464.8	55283.1	87795.6	56617.1	63019.5	86669.5	60575.1	41848.1	75382.2	67394.6	28552.5	31305	53668.4	45795	-0.228882	0.652707	0.185282
Heptabarbital	Heptabarbital	HMDB0015443	7814.42	5877.32	8980.55	11050.2	9689.88	2982.47	7148.84	7195.34	9527.26	2767.32	1139.53	2867.99	9551.6	7546.84	3324.48	0	1213.09	2250.11	0	2991.62	8682.47	5924.25	-0.551474	0.11939	0.92303
Heptadecanoic acid	Heptadecanoic acid	HMDB0002259	2.02549e+06	1.07103e+06	1.40764e+06	1256196	4.69908e+06	14145934	1.34165e+06	1.39355e+06	1.24388e+06	753891	1.50564e+06	1.47112e+06	1.69629e+06	1.75932e+06	2.13803e+06	5.40029e+06	1.94265e+06	2.34909e+06	1787520	1.90582e+06	2.09189e+06	3.77578e+06	0.85197	0.547371	0.261718
Heptanoylcholine	Heptanoylcholine	HMDB0013239	11046.2	24546	13366.4	13675.3	18485.7	15986.2	19762.7	20384.5	17173.5	32597.3	32135.1	20900.2	37475.2	39771.2	19158.9	3858.58	15622.9	7701.8	10967.3	7753.68	16223.9	21180.9	0.384639	0.230592	0.637155
Heptenophos	Heptenophos	HMDB0031793	0	1852.35	2344.26	6092.19	3588.75	35500.4	37171.9	28779.4	30729.4	39407.6	1308.91	1485.97	0	1599.32	1075.05	58268.4	26079.5	36495.4	34660.9	28761.8	2775.51	34317.7	3.62813	6.0574e-07	6.21771
Heptyl 4-hydroxybenzoate	Heptyl 4-hydroxybenzoate	HMDB0034462	66193.3	48330.8	41759.8	69365.7	91210.4	24718.5	50558.4	47683.2	36730.6	35925.6	78371.1	38970.7	79339.6	62906.5	100568	81894.6	66687	62912.3	73918.3	99863.3	63372	39123.2	-0.69582	0.0391779	1.40696
Hexadecanedioic acid	Hexadecanedioic acid	HMDB0000672	729074	2.5836e+06	506077	5.76562e+06	4.59847e+06	163228	134579	358044	296476	184920	4.12435e+06	2.95635e+06	1.02025e+07	1.20553e+07	6.3441e+06	1.37809e+06	1.01412e+06	1.19629e+06	1.09913e+06	1.09147e+06	2.83657e+06	227450	-3.64053	0.0365222	1.43744
Hexanoylcarnitine	Hexanoylcarnitine	HMDB0000705	0	18686	2317.28	47514.3	0	26971.5	20656.7	19837.1	7986.99	23793.7	6913.51	24047.9	7115.59	10559.4	15370.5	9844.01	13647.1	7822.15	12197.8	14629.1	13703.5	19849.2	0.534534	0.543945	0.264445
Hexanoyl Glycine	Hexanoylglycine	HMDB0000701	5.06079e+06	2.92737e+06	2.35558e+06	4.35535e+06	2.56399e+06	1.24351e+06	1.50617e+06	1.16629e+06	1.37059e+06	1.50037e+06	1.48728e+06	1.26179e+06	1.38206e+06	3.55759e+06	1.26541e+06	1.83134e+06	1.04273e+06	1.11629e+06	738685	1.13319e+06	3.45262e+06	1.35739e+06	-1.34686	0.00452286	2.34459
Hippuric acid	Hippuric acid	HMDB0000714	11904.8	26272.1	12718.5	7353.32	28625.5	51455.5	122659	13223.6	121223	130149	11154.3	14702	13709.2	25464.5	4670.49	9402.45	214524	49372.4	16013.6	127901	17374.9	87742.2	2.33627	0.0183762	1.73574
Hirsutin	Hirsutin	HMDB0035923	53833.7	109407	88744.2	97661.5	163125	12613.3	20662.2	20187.8	15795.8	13461.6	83994.4	44896.3	72830	116219	75992.5	39795.1	31048	34561.2	17187.3	22904.9	102554	16544.2	-2.63199	0.00131589	2.88078
Histamine	Histamine	HMDB0000870	14910.3	34774.5	13094.2	39151.9	29303.1	13001.3	35428.2	46248.4	29466	24451.5	15468.1	27111.3	7629.49	54685.3	14162.7	69125.7	45400.8	30741.6	38089.1	26303.7	26246.8	29719.1	0.179247	0.660996	0.179801
Homocitrulline	Homocitrulline	HMDB0000679	90553.8	82144.4	63908	74051.1	95639.8	90128.6	126164	76770.4	65758	76990.9	110337	60710.7	51612.6	70487.7	60175.5	78911.5	97795.6	95269.8	80612.3	98921.6	81259.4	87162.4	0.101171	0.634043	0.197881
Homocysteinesulfinic acid	Homocysteinesulfinic acid	HMDB0006462	687895	488588	1.07191e+06	410595	990292	814660	739092	490570	937353	730122	323524	309313	320604	485367	289778	210582	186147	204180	136136	114273	729856	742360	0.0245057	0.935868	0.0287855
Homodihydrojasmone	Homodihydrojasmone	HMDB0031181	3549.45	2127.13	11708.1	9285.4	3595.81	3907	4513.76	3447.01	3308.02	4982.16	9297.18	6682.37	5025.64	2454.24	5329.89	2493.12	3872.65	7504.99	4654.23	6995.98	6053.17	4031.59	-0.586342	0.318275	0.497197
Homogentisic acid	Homogentisic acid	HMDB0000130	93675.5	109858	98508.8	119064	116891	206345	221886	238766	182754	163306	115224	154086	124627	166899	120227	186762	187402	189828	189995	173474	107599	202611	0.913044	0.000167481	3.77603
Homovanillic acid	Homovanillic acid	HMDB0000118	25949.6	16661.9	13247	14783.1	31718	24513.7	26715.4	22714	28746.5	9342.12	62346	106137	38454.5	36475.9	92743.1	95597.2	106010	106965	77155.1	68817.4	20471.9	22406.3	0.130259	0.706008	0.151191
3-4-Dimethoxyphenylacetic acid	Homoveratric acid	HMDB0000434	46983.3	79823	61040.4	54542.6	62681.9	44736.2	47176	61078.4	53604.9	47713.2	64743.9	56315.3	50167.3	59278.3	46934.1	45792.1	82453.3	49573.3	51442.3	45227.6	61014.2	50861.7	-0.262566	0.140032	0.853773
Humulinic acid A	Humulinic acid A	HMDB0030104	124279	217526	169474	168241	201368	883006	845785	1.11361e+06	1.27794e+06	1.10489e+06	171956	126299	128506	146888	150968	230989	437304	714163	692871	1.09179e+06	176177	1.04504e+06	2.56846	5.37077e-06	5.26996
Hydantoin-5-propionic acid	Hydantoin-5-propionic acid	HMDB0001212	34659.9	26604.3	10015.4	21578	36024.4	46623.4	53045.1	38763.1	41819.2	33335.4	9934.86	19836.2	13640.7	26799.3	9010.32	44756.9	62404.3	43182.6	24490.4	47792.3	25776.4	42717.2	0.728768	0.0195389	1.7091
Hydroquinone	Hydroquinone	HMDB0002434	23485.6	17578.4	12374.6	17891.3	11014.4	768853	1.25165e+06	552627	840130	1.01779e+06	9526.81	18076.3	18818.8	6470.79	12983.8	282124	741839	693750	778772	954841	16468.9	886210	5.74984	7.80213e-05	4.10779
Hydroxyminaline	Hydroxyminaline	HMDB0034368	18128.3	4276.26	9533.38	12752.6	17259.5	6962.94	4193.87	12467.5	30406	9961.21	8182.09	18596.5	13759.4	14025.5	8113.96	5976.44	17644.7	9407.96	6719.2	7749.97	12390	12798.3	0.0467753	0.940233	0.0267644
Hydroxyphenylacetylglycine	Hydroxyphenylacetylglycine	HMDB0000735	6783.69	22421.9	24219	4114.93	27030.6	23880	14460.6	23658.8	15478.9	10338.8	9615.87	19188.6	17067.4	10044.8	23059.6	15029.7	37011	11719.1	10896.8	13852.5	16914	17563.4	0.0543521	0.90822	0.0418087
Hydroxyphenyllactic acid	Hydroxyphenyllactic acid	HMDB0000755	66222.8	84532.4	68246.8	44572.8	48769.1	28973.8	40452.7	28478.6	34567	24135.7	91004.4	153880	39400.5	107133	125754	198522	169326	190075	107725	165643	62468.8	31321.5	-0.99598	0.00384763	2.41481
hydroxyproline	Hydroxyproline	HMDB0240251	617399	439112	319650	367104	640788	2.17521e+06	3.37993e+06	2.25714e+06	2.4568e+06	1.84939e+06	665278	723774	588069	1.10904e+06	672978	3.10591e+06	4.50153e+06	3.34985e+06	4.87258e+06	3.85957e+06	476811	2.42369e+06	2.34572	8.3277e-05	4.07947
Hydroxyprolyl-Isoleucine	Hydroxyprolyl-Isoleucine	HMDB0028866	45517.2	24747.7	24249.3	43914.8	24637.2	43044.6	25051.5	56753.1	27243.6	21293.9	27177	16146	18835.3	43654.8	40026.9	10965.6	26440.2	17192.6	48831.9	47748.5	32613.3	34677.3	0.0885352	0.809616	0.0917207
Hydroxyprolyl-Valine	Hydroxyprolyl-Valine	HMDB0028876	74742.1	46926.6	38501.8	34484.2	44137.9	40161.6	44300.4	36675.9	42869.6	47650.5	2223.06	10168.2	17573.9	22900.8	6487.07	35782.6	45046.9	43046.8	60999.8	71657	47758.5	42331.6	-0.174023	0.479917	0.318834
Hydroxystilbamidine	Hydroxystilbamidine	HMDB0240284	1497.57	9472.38	3871.02	5511.85	12178.8	10238.9	16076.2	15007.8	5228	17454.9	6946.3	10988.4	5720.1	3303.49	8875.79	26224.3	36599.3	15594.4	15693.7	17239.7	6506.32	12801.2	0.976363	0.0660968	1.17982
Hydroxytyrosol	Hydroxytyrosol	HMDB0005784	13842.8	21652.2	17927.8	14177.9	20260.8	12787.8	14423.3	14574.6	11276.2	8239.62	16146.4	16111.7	10222.8	17976.4	16330.7	14923.3	16061.1	10642.2	6285.64	9957.71	17572.3	12260.3	-0.519307	0.0266831	1.57376
Hypogeic acid	Hypogeic acid	HMDB0002186	765412	164358	285337	411826	1.13305e+06	2.40362e+06	122205	153590	205435	125523	907937	552734	469788	398677	1.03412e+06	5.45999e+06	458060	1.05256e+06	485738	1.03567e+06	551996	602075	0.125287	0.920141	0.0361458
Hypotaurine	Hypotaurine	HMDB0000965	21846334	1.29647e+06	1.45216e+06	1.82741e+06	1981783	7.5897e+06	5776868	8.26092e+06	14047621	7.97551e+06	1.24058e+06	22796816	6.10481e+06	66656340	21744258	55764420	48296252	46221836	26483502	37740756	5.68083e+06	8.73012e+06	0.619899	0.496253	0.304297
hypoxanthine	Hypoxanthine	HMDB0000157	8.05762e+06	8.55541e+06	8.36087e+06	9.71124e+06	2.10819e+07	7.28372e+06	5.40111e+06	5.03287e+06	5.9918e+06	4.88564e+06	1.30114e+07	2.00007e+07	9.85233e+06	6.3399e+06	2.73119e+07	3.17117e+07	8.62139e+06	6.15707e+06	7.20003e+06	9.33446e+06	1.11534e+07	5.71903e+06	-0.963641	0.0644427	1.19083
Ibuprofen	Ibuprofen	HMDB0001925	15379.6	7826.64	4274.46	15313.8	10281.9	8007.88	3942.59	8558.45	6057.52	9364.91	12759.1	12430.3	9447.78	11339	8709.39	5541.44	6867.99	8919.48	8118.94	8584.79	10615.3	7186.27	-0.562827	0.185315	0.73209
Ilicifolinoside A	Ilicifolinoside A	HMDB0041186	34317.6	29548.7	25913.4	3456.38	21590.2	10491.1	6937.81	6538.54	16167.3	31688.7	6196.24	10084	5175.94	17513.4	14861.7	37030.6	4288.12	0	230.1	2458.33	22965.2	14364.7	-0.676925	0.258136	0.588151
Indane	Indane	HMDB0059837	9904.96	117104	108673	86548.9	231312	2898.79	2396.19	3485.34	2133.25	3853.55	305780	258488	63735.1	59352.7	278982	0	8150.77	3251.45	3561.43	7971.6	110709	2953.42	-5.22824	0.0163735	1.78586
indole	Indole	HMDB0000738	224195	147344	172204	146393	183897	182262	186619	181654	151706	175810	222438	284596	219502	213356	233068	274041	437216	300436	400229	445156	174807	175611	0.0066192	0.960152	0.0176602
3-Indolepropionic acid	Indole-3-propionic acid	HMDB0002302	0	5023.38	4221.9	0	10014.8	27942.4	38544.2	13205.2	35123.2	38477.2	2782.99	0	2708.94	2369.33	3625.48	0	18757.5	13376.2	27503.5	19664.9	3852.02	30658.5	2.9926	0.000788037	3.10345
Indole-5,6-quinone	Indole-5,6-quinone	HMDB0006779	10644.9	5818.73	3965.1	14015.9	2899.91	21413	23342.1	27201.1	20708.4	5327.96	111488	324397	133340	192493	342313	393604	445672	428235	523384	477975	7468.91	19598.5	1.39178	0.0223347	1.65102
Indole-3-acetaldehyde	Indoleacetaldehyde	HMDB0001190	3.11128e+06	2.19295e+06	2.32184e+06	2.96085e+06	3.21956e+06	2.77505e+06	2.63501e+06	3.28634e+06	2.98016e+06	2.99204e+06	3.8919e+06	4.01171e+06	4.43185e+06	2.59986e+06	2.98495e+06	3.68471e+06	5.1399e+06	3.96225e+06	6.53344e+06	7.37108e+06	2.7613e+06	2.93372e+06	0.0873845	0.489403	0.310333
Indole-3-acetic acid	Indoleacetic acid	HMDB0000197	6970.72	2964.43	1968.37	1241.45	2567.47	6904.73	2952.75	3626.22	2670.53	4214.04	5462.06	5986.68	5270.46	3446.77	4639.22	6604.1	9599.13	6470.26	14383.4	5254.36	3142.49	4073.65	0.374416	0.479119	0.319557
trans-3-Indoleacrylic acid	Indoleacrylic acid	HMDB0000734	5039.35	4389.3	2510.72	2822.92	6074.98	2414.63	4329.18	7584.88	4377.1	1843.43	9564.27	11230.9	11280.3	7348.7	5986.93	4911.56	13078.4	7001.33	12259.9	16129.8	4167.45	4109.84	-0.0200826	0.963145	0.0163082
DL-Indole-3-lactic acid	Indolelactic acid	HMDB0000671	64035	55801.4	49154.3	66957.5	93297.5	64533.1	107637	85841.6	97653.8	93780.6	131047	119888	60116.7	76174.1	79727.3	178452	237790	143771	205234	286397	65849.1	89889.2	0.448983	0.050569	1.29612
Indoxyl	Indoxyl	HMDB0004094	3653.69	2055.22	4144.99	5501.69	7543.99	4905.83	11206.9	13642.2	3533.89	5250.44	4778.63	5251.01	2498.61	13154.7	3615.85	1717.88	5278.49	6360.95	1974.11	5210.91	4579.92	7707.86	0.751009	0.190871	0.719259
3-Indoxyl sulfate	Indoxyl sulfate	HMDB0000682	8751.95	9057.72	5576.79	10541.9	17145.2	16627.3	14809.5	16645.6	15237.9	9560.85	10997	6440.61	5393.85	20222.2	10243.6	8171.96	10925.3	10598.6	17893.9	12738.6	10214.7	14576.2	0.512971	0.0964084	1.01589
Iso-Valeraldehyde	Iso-Valeraldehyde	HMDB0006478	12657.5	46864.7	21013.5	21847.6	77694.8	5111.24	3221.47	5506.22	4093.79	2147.37	92150.4	100166	49128.3	42000.4	97070.7	0	839.5	14097.8	6171.64	1465.46	36015.6	4016.02	-3.16478	0.02757	1.55956
Isobutyryl-L-carnitine	Isobutyryl-L-carnitine	HMDB0000736	45349.4	29216.3	25939.1	32745.1	33595.4	77190.1	74878	73245.1	67532.9	90510	51489.1	58005.3	44945.9	46405.1	34410.5	11844.3	36141.3	33559.2	33329.2	27510.8	33369.1	76671.2	1.20017	2.57815e-05	4.58869
4-Methylvaleric acid	Isocaproic acid	HMDB0000689	83381.8	658437	645158	633670	1.11466e+06	125869	0	398775	327843	290428	557586	488526	203952	284765	593778	327070	228976	295116	0	262297	627062	228583	-1.45589	0.0565329	1.2477
Isoelemicin	Isoelemicin	HMDB0029867	9777.07	10005.3	18420.3	11501	10407.6	7350.95	13504.5	6597.53	8332.55	9697.39	3697.29	9023.31	4093.07	9591.11	4369.92	3900.15	12077	4825.4	10872.8	5185.35	12022.2	9096.59	-0.402309	0.187908	0.726055
Isoleucyl-Valine	Isoleucyl-Valine	HMDB0028920	14665.4	10246	10502	15694.9	4181.09	3163.22	7537.55	3759.5	5884.4	4757.88	11206.6	9627.35	17038.7	6939.55	16533.6	8665.04	11645.3	16251.5	10314	3583.18	11057.9	5020.51	-1.13917	0.0242725	1.61489
Isoniazid	Isoniazid	HMDB0015086	21721	5753.1	4046.85	17162.2	4286.74	22179	18216.2	12620.9	31978.4	32087.4	43049.1	44129.6	32834.8	29937.5	44992.5	32711.5	44254.8	32892.8	53158.2	23510.7	10594	23416.4	1.14428	0.0425767	1.37083
Isoprothiolane	Isoprothiolane	HMDB0031779	7472.84	5733.4	4854.26	2504.68	9673.07	633841	492466	513452	429222	528669	4997.21	6891.2	1838.46	4096.48	12555	485298	364522	330734	260931	555162	6047.65	519530	6.42469	3.07079e-07	6.51275
Isosorbide Dinitrate	Isosorbide Dinitrate	HMDB0015021	48049.6	56613.9	59847.2	35034.3	56190.8	37248.7	36766.4	83980.2	28162.7	27494.3	42708	101233	136733	53536.3	55947.4	69679.9	35070.1	80379.1	72011.6	44855.5	51147.1	42730.5	-0.259389	0.482446	0.316551
Isovalerylglutamic acid	Isovalerylglutamic acid	HMDB0000726	44904.7	55048.3	32395.6	78396.9	47127.3	59769.9	72890.4	48049.7	56882.2	63840.3	35855.5	68371.1	38224.3	53772.4	55671.2	57288.6	43612	30314.3	23133.1	34273.1	51574.6	60286.5	0.225175	0.343381	0.464224
Janthitrem E	Janthitrem E	HMDB0030529	4093.51	25942.1	24479.2	25250.6	40899.2	16645.3	19523.5	24401.7	22705	17237.5	30232.5	33138.5	29197.4	31326.3	11299.2	10833.7	22938.3	17129.2	17668.7	16227.4	24132.9	20102.6	-0.263622	0.524327	0.280398
Jasmonic acid	Jasmonic acid	HMDB0032797	118109	91116.1	89335.6	85360.8	68493.1	29418	35817	35342.2	38779.2	36995.7	43592.4	43742.4	41555.4	60903	33924.3	40254	56151.9	54910	33424	53295.5	90482.9	35270.4	-1.35919	0.000140019	3.85381
Ketoprofen	Ketoprofen	HMDB0015144	291906	251784	322152	226954	473370	259660	270218	316742	185224	235295	239801	65904.8	244053	218968	76294.6	50942.8	50415.4	62140	51735.6	59034.6	313233	253428	-0.305662	0.250977	0.600366
Kinetin-7-N-glucoside	Kinetin-7-N-glucoside	HMDB0012243	26734	48414.6	36387	29454.2	40124.4	22138.5	23356.9	25438.9	13714.3	23164.6	22099.2	20642.1	12353.7	24114.7	27233	17040.2	31744.3	15701.3	19376.5	22247.6	36222.9	21562.6	-0.748367	0.0100449	1.99805
Kynurenic acid	Kynurenic acid	HMDB0000715	23780.5	3382.12	3263.84	3503.29	7336.5	24498.2	33837.7	14025.5	35907.3	29078.7	3557.36	9030.81	6150.08	3719.81	9084.02	10421.1	20266.7	17553.1	20772.8	26411.6	8253.24	27469.5	1.7348	0.00857237	2.0669
L-2-Amino-4-methylenepentanedioic acid	L-2-Amino-4-methylenepentanedioic acid	HMDB0029433	2012.61	2129.88	5215.08	8667.23	3322.17	13230.1	7794.33	9559.18	27032.3	12125.8	8638.84	2733.4	3158.7	8247.63	1600.74	27816.6	45023	11641.9	39752.1	29793	4269.39	13948.3	1.70799	0.0283945	1.54677
L-2-Amino-5-hydroxypentanoic acid	L-2-Amino-5-hydroxypentanoic acid	HMDB0031658	89094.8	33017.3	34222.3	48039.8	55663.8	71590.2	101384	92688.8	131086	140001	24667.9	63664.7	35179.8	129175	45580.2	90778	206803	137795	140821	221511	52007.6	107350	1.04553	0.00910191	2.04087
N-Acetylcarnitine	L-Acetylcarnitine	HMDB0000201	7969.84	6728.89	8388.18	8522.07	23365.7	3754.64	8610.16	6527.21	3083.34	6845.56	16953.3	14883.7	12417.2	13168.4	8956.72	3980.73	2915.1	2774.83	4915.35	4313.93	10994.9	5764.18	-0.931652	0.148778	0.827462
alanine	L-Alanine	HMDB0000161	3.82095e+06	1.52508e+06	1.47877e+06	1.32606e+06	2.60763e+06	2.73324e+06	4.31543e+06	3.88998e+06	2.73692e+06	2.72982e+06	2.88355e+06	4.90628e+06	2.87456e+06	2.34565e+06	2.27299e+06	5.06697e+06	7.33689e+06	5.19042e+06	7.16596e+06	4.22199e+06	2.1517e+06	3.28108e+06	0.608694	0.0899883	1.04581
asparagine	L-Asparagine	HMDB0000168	677258	384743	494227	545897	565113	317952	380451	364573	405854	370331	588154	563145	493355	508531	643820	726820	931980	791414	1.04199e+06	738263	533448	367832	-0.536299	0.0104521	1.9808
aspartate	L-Aspartic acid	HMDB0000191	1.32992e+07	9.17778e+06	7.03244e+06	8.57213e+06	6.1694e+06	1.0345e+07	1.33277e+07	1.05516e+07	9.49097e+06	9.99809e+06	8.12729e+06	9.94072e+06	1.23309e+07	1.92272e+07	1.59186e+07	2.05505e+07	2.55388e+07	2.85965e+07	5.8503e+07	2.61995e+07	8.8502e+06	1.07427e+07	0.279572	0.214834	0.667896
L-beta-aspartyl-L-alanine	L-beta-aspartyl-L-alanine	HMDB0011162	13788.1	13441.1	19996	12024	80251.3	16140.8	55365	45924.2	45705.2	42543.4	51320.1	42738.8	78209.5	193793	18994.3	112048	54264.1	54492.1	36244.2	64343.2	27900.1	41135.7	0.560122	0.394972	0.403433
L-beta-aspartyl-L-leucine	L-beta-aspartyl-L-leucine	HMDB0011166	52813.8	19272.2	20408	18995.5	14122.2	13837.6	13419.1	15806.3	14435.2	8233.8	29040.5	22550	28013.3	64065	20095.7	26912.1	26393.5	19681.6	25440.2	23533.7	25122.4	13146.4	-0.934305	0.131289	0.881771
L-beta-aspartyl-L-threonine	L-beta-aspartyl-L-threonine	HMDB0011169	46907.5	31624.8	31312.2	52187.6	38794	43335.4	41329.7	49372.9	58938.8	55436.6	50336.9	35786.7	51343.8	53107	30227.9	100119	96506.8	91506.6	73583.4	62073.6	40165.2	49682.7	0.306796	0.113044	0.946753
carnitine	L-Carnitine	HMDB0000062	31769.6	25027.5	29634.8	21392.2	32068.3	49156.3	54421.7	52526.8	53274.7	51871.6	27995.2	29020.9	30611.3	16340	17988.9	25607.7	23246.6	25170	25928.7	27394	27978.5	52250.2	0.901121	4.84938e-06	5.31431
Cystine	L-Cystine	HMDB0000192	57224.6	50614	46300	49635.2	103870	44920	34352.7	35731.9	35087.5	35729.7	78205.6	79616.1	61348.1	37881.9	148640	156800	57331.4	43721.8	44868	67168.6	61528.8	37164.4	-0.727343	0.0560046	1.25178
Dehydroascorbic acid	L-Dehydroascorbic acid	HMDB0001264	1.33269e+06	1.20855e+06	1.31717e+06	970960	1.09883e+06	785060	781669	697263	747391	759456	843214	423377	809145	811613	688144	363991	316518	370227	228290	258785	1.18564e+06	754168	-0.652707	0.000270741	3.56745
L-Dopa	L-Dopa	HMDB0000181	2010.9	6825.19	2834.61	4954.52	7745.25	70.45	8978.04	13136.6	4421.26	9126.01	24107.2	14268.8	11801.6	19845.1	21457.4	5562.61	4440.47	4323.24	4724.1	0	4874.09	7146.48	0.552099	0.390056	0.408874
L-Fucose	L-Fucose	HMDB0000174	234339	259437	277464	283825	354341	273169	309522	268201	334395	338742	145942	130506	195963	151913	178113	226745	194181	242016	257252	284278	281881	304806	0.112803	0.384654	0.41493
gamma-Glutamylisoleucine	L-gamma-glutamyl-L-isoleucine	HMDB0011170	60828.9	88078.6	68094.1	83731.4	54789.3	54998.4	51561	50251.1	57694.2	53598.7	4569.42	0	0	3320.82	0	0	4053.46	0	0	0	71104.5	53620.7	-0.407151	0.028698	1.54215
glutamate	L-Glutamic acid	HMDB0000148	6.05663e+07	9.04963e+07	5.13456e+07	5.8203e+07	5.72489e+07	1.03017e+08	1.06478e+08	1.09288e+08	1.13523e+08	8.09808e+07	1.4337e+08	1.85862e+08	1.36588e+08	1.2513e+08	1.32833e+08	2.02571e+08	2.11909e+08	2.14401e+08	2.61743e+08	2.23977e+08	6.3572e+07	1.02657e+08	0.691372	0.002376	2.62415
glutamine	L-Glutamine	HMDB0000641	84865432	73184440	95302720	97688664	59890540	54158036	50889748	54892896	66317216	60804804	85383656	71297648	77944904	99643960	66432972	86985080	97585144	96552448	104163672	96094880	8.21864e+07	57412540	-0.517533	0.0113567	1.94475
L-Histidine	L-Histidine	HMDB0000177	97381.4	50989.7	62358.3	68522.7	92908.2	60036.9	67941.5	89544	79185.1	74100.1	17303.8	27796	18769.7	56730.9	11351.2	69121.8	41443.1	42150.4	28767.1	41919.3	74432.1	74161.5	-0.00525292	0.979577	0.00896144
L-Isoleucine	L-Isoleucine	HMDB0000172	361283	78375.9	92390.1	129208	151290	175411	187603	105463	142460	137391	26911.1	70381.7	68584.3	140934	55468.2	148006	104100	104054	90004	121936	162510	149666	-0.118782	0.815924	0.0883504
L-Kynurenine	L-Kynurenine	HMDB0000684	12571.9	3246.51	8131.98	3770.75	6718.54	9688.89	18696.6	10646.5	14655.9	10959.4	8862.02	20954.8	14513.6	10060.8	9588.52	7775.08	20689.7	8920.2	27566.2	23596.8	6887.94	12929.5	0.908517	0.0344353	1.463
lactate	L-Lactic acid	HMDB0000190	3.68698e+08	2.08742e+08	2.27864e+08	2.18042e+08	3.4221e+08	3.04161e+08	3.20389e+08	3.18381e+08	2.80536e+08	2.95121e+08	1.67018e+08	2.60719e+08	1.76625e+08	1.51143e+08	1.8746e+08	3.78825e+08	3.56886e+08	2.57489e+08	2.49107e+08	2.46885e+08	2.73111e+08	3.03718e+08	0.153244	0.404943	0.392606
leucine	L-Leucine	HMDB0000687	2.87309e+07	1.4144e+07	1.6022e+07	1.9983e+07	1.66454e+07	1.56767e+07	1.81994e+07	1.31437e+07	1.37647e+07	1.31654e+07	1.62502e+07	2.03682e+07	1.98006e+07	2.21488e+07	1.71375e+07	1.75099e+07	2.07787e+07	1.69194e+07	2.14079e+07	1.99626e+07	1.91051e+07	1.479e+07	-0.369334	0.156643	0.805088
lysine	L-Lysine	HMDB0000182	958060	258895	336019	535211	391639	502362	673722	350044	377430	443652	577422	670817	658343	684602	753062	848518	1.89487e+06	1.05428e+06	2.02415e+06	1.37006e+06	495965	469442	-0.0792898	0.851037	0.0700516
malate	L-Malic acid	HMDB0000156	1.50417e+08	8.27295e+07	6.00192e+07	7.96008e+07	7.62203e+07	1.29276e+08	1.54757e+08	1.30487e+08	1.15628e+08	1.10976e+08	8.08194e+07	9.10055e+07	1.00107e+08	1.25065e+08	1.48161e+08	2.20345e+08	2.25264e+08	2.83536e+08	3.00213e+08	2.68592e+08	8.97974e+07	1.28225e+08	0.51393	0.0584011	1.23358
methionine	L-Methionine	HMDB0000696	863629	527303	566518	559935	1.10522e+06	804189	801204	699612	912171	735002	724462	704283	1.31483e+06	664889	648946	1.33231e+06	1.24266e+06	1.04501e+06	1.62297e+06	1.57506e+06	724521	790435	0.12562	0.593797	0.226362
phenylalanine	L-Phenylalanine	HMDB0000159	1.26693e+07	6.77809e+06	7.59691e+06	9.66655e+06	8.91421e+06	8.26986e+06	8.99499e+06	7.97796e+06	9.13779e+06	8.46187e+06	9.74067e+06	1.08969e+07	1.00238e+07	9.50712e+06	8.4732e+06	2.2272e+07	4.16609e+07	3.21249e+07	5.6924e+07	6.43074e+07	9.12502e+06	8.56849e+06	-0.0907858	0.607657	0.216341
proline	L-Proline	HMDB0000162	9.7517e+06	4.63305e+06	4.79854e+06	5.37304e+06	6.86862e+06	1.56239e+07	2.10876e+07	1.63671e+07	1.41147e+07	1.18926e+07	7.09601e+06	1.0729e+07	7.62387e+06	7.80793e+06	8.96296e+06	2.1489e+07	3.7058e+07	2.41899e+07	3.26078e+07	2.64522e+07	6.28499e+06	1.58172e+07	1.33151	0.00072309	3.14081
L-Serine	L-Serine	HMDB0000187	1527.97	3835.43	5004.77	4108.67	1770.52	3596.12	4509.05	6252.49	5296.26	4879.33	6063.23	2055.93	6373.05	9264.1	6169.53	6423.57	8954.1	9290.5	11671.1	10329.8	3249.47	4906.65	0.594533	0.0752646	1.12341
threonine	L-Threonine	HMDB0000167	2.78272e+06	1.59575e+06	1.82448e+06	2.42555e+06	1.8252e+06	2.6754e+06	3.02942e+06	2.8352e+06	3.28724e+06	2.89224e+06	4.1464e+06	3.62953e+06	3.3477e+06	4.33318e+06	3.74038e+06	6.47607e+06	9.56698e+06	8.17966e+06	9.31762e+06	7.81983e+06	2.09074e+06	2.9439e+06	0.493715	0.00809216	2.09194
tryptophan	L-Tryptophan	HMDB0000929	4.66515e+06	2.61692e+06	3.00717e+06	2.76243e+06	3.42118e+06	3.23996e+06	3458895	3.29647e+06	3069066	3110266	3934500	5001600	4.3771e+06	3779378	4101686	4879302	7.58583e+06	5656370	7.50997e+06	8872476	3.29457e+06	3234931	-0.0263543	0.877672	0.0566677
tyrosine	L-Tyrosine	HMDB0000158	3.49075e+06	1.79233e+06	1.71144e+06	2.10031e+06	2.02029e+06	2.90723e+06	3.50304e+06	2.80453e+06	2.50999e+06	2.658e+06	1.05448e+07	2.15012e+07	9.78597e+06	1.2281e+07	2.58456e+07	1.55509e+07	2.47442e+07	2.04988e+07	2.24002e+07	1.82989e+07	2.22302e+06	2.87656e+06	0.371821	0.112678	0.94816
DL-Valine	L-Valine	HMDB0000883	2.72758e+07	1.42333e+07	1.5457e+07	1.95759e+07	1.68327e+07	2.22097e+07	2.46666e+07	1.48796e+07	1.79435e+07	1.69598e+07	1.71914e+07	2.40256e+07	2.31863e+07	3.11658e+07	2.08054e+07	2.24847e+07	2.96223e+07	2.24978e+07	3.01853e+07	3.02757e+07	1.86749e+07	1.93319e+07	0.0498768	0.828553	0.0816798
Laccaic acid D	Laccaic acid D	HMDB0029508	67762.7	77904.3	79857.2	60386.4	75467.3	72279.8	69953.1	65389.9	65147	57670.1	58272.6	53449.8	54988.2	52291	51268.2	56454.6	61758.8	54129.1	49060.3	49700.4	72275.6	66088	-0.12912	0.196955	0.705632
Lactapiperanol C	Lactapiperanol C	HMDB0033630	44186.9	91545.7	0	174219	34856.7	22611.8	58735.9	29303.7	17675.5	29274.3	16096.5	2523.1	62675.6	32726.8	30393.8	51013.9	48827.3	17881.5	47726.6	117124	68961.7	31520.2	-1.12952	0.260744	0.583786
Lanthionine ketimine	Lanthionine ketimine	HMDB0004823	17528.7	12523.5	5966.41	16009.3	3929.53	240796	358866	232202	279691	270420	8491.8	10457.4	15037.8	12349.8	5895.02	192605	253204	311822	304690	340851	11191.5	276395	4.62626	2.54011e-06	5.59515
Lepidine C	Lepidine C	HMDB0032717	23170.2	17435.6	25802.8	13104.5	21592.5	13187	18779.7	28718.3	26522.7	12867.7	7479.09	3561.86	11326.4	19437.5	10421.8	23794.7	26723.5	30926.7	32121.8	24595	20221.1	20015.1	-0.0147765	0.960021	0.0177193
1-6-anhydro-b-D-Glucose	Levoglucosan	HMDB0000640	846620	741594	1.54751e+06	1.08156e+06	408899	345131	354977	228535	527906	395943	313065	352784	285348	262564	142740	379956	238315	165735	218586	240712	925237	370498	-1.32036	0.0219092	1.65937
Linezolid	Linezolid	HMDB0014739	2992.82	2049.59	0	2902.62	2656.31	1651.76	2936.69	3836.46	1773.54	1973.81	18866.4	25787.5	20021.2	10454.1	18376.5	28320.5	41458.6	25643.1	47800	57759.5	2120.27	2434.45	0.19935	0.66291	0.178546
Linoleic acid	Linoleic acid	HMDB0000673	1.20392e+08	5.5666e+07	5.85605e+07	7.65759e+07	1.33357e+08	4.54843e+07	3.38076e+07	4.3516e+07	4.69841e+07	3.44071e+07	8.29605e+07	6.48014e+07	7.12506e+07	8.9161e+07	1.10358e+08	4.87161e+08	1.03119e+08	1.90198e+08	9.3289e+07	1.50361e+08	8.89103e+07	4.08398e+07	-1.12237	0.0183613	1.7361
Lipoamide	Lipoamide	HMDB0000962	24988.6	8061.13	6225.31	10105	5072.33	14340.2	9346.6	14807.1	16843.6	15612.9	2419.34	8437.29	2625.15	23922.7	3823.18	33935.2	28054.7	23698.6	21114.9	17839.2	10890.5	14190.1	0.381816	0.415958	0.380951
Liquoric acid	Liquoric acid	HMDB0034512	74352.5	83706.6	29332.6	209558	48228.9	130354	171783	90789.9	135267	117092	144274	410437	161425	162790	356091	164419	46225.9	68823.2	85931.7	157115	89035.8	129057	0.535554	0.276348	0.558543
Lubiminol	Lubiminol	HMDB0029604	299932	333684	135705	302879	266949	39431.9	32928.3	42652.7	34192.4	30259.7	187206	122567	260037	313271	202888	121999	104887	98144.1	68448.7	80543.7	267830	35893	-2.89954	0.000156877	3.80444
Lysyl-Tryptophan	Lysyl-Tryptophan	HMDB0028962	24870.8	22720.9	13251.4	17635.8	41165.3	301.99	762.77	2138.71	2069.51	1077.13	4803.11	2849.9	17471.8	8909.09	7471.14	4257.08	1893.01	5822.13	1048.69	1016.4	23928.8	1270.02	-4.23583	0.00145073	2.83841
Lysyl-Valine	Lysyl-Valine	HMDB0028964	22198.8	15801.9	15939.1	11634.1	16753.8	12697.9	14697.2	13002.4	11526.1	13238.2	8702	7671.63	10167	9985.74	9113.51	14856.9	13020.6	10693.1	15748	14166	16465.5	13032.4	-0.337348	0.087448	1.05825
m-Coumaric acid	m-Coumaric acid	HMDB0001713	67882.7	104186	118695	74348.7	107617	80921.1	242856	118331	148343	103256	88337.8	68820.1	66923.6	86524.6	77724.8	217865	125224	126460	193755	233075	94545.8	138741	0.553314	0.178028	0.749512
Cresol	m-Cresol	HMDB0002048	342692	302634	464593	503247	590963	155654	173598	190699	161881	215152	411163	233692	150747	229021	210014	149659	257775	239896	204201	238783	440826	179397	-1.29705	0.00126713	2.89718
Malonic acid	Malonic acid	HMDB0000691	467310	222950	268982	222003	434780	625166	840873	430703	706009	524838	276337	318216	227372	213993	317841	563994	650696	715160	924326	802282	323205	625518	0.952601	0.00925289	2.03372
Mannitol-1-phosphate	Mannitol 1-phosphate	HMDB0001530	35068.4	35294.4	21973.6	15208	50066.2	71642.6	88076.5	82241.2	68849.3	67929.3	52398.2	92464.6	77056.5	47211.2	90330.8	91202.2	150249	170181	145010	121792	31522.1	75747.8	1.26484	0.000286213	3.54331
Medicagenic acid	Medicagenic acid	HMDB0034551	370732	1.50342e+06	459493	2695134	849912	1.6697e+06	2576904	1.14792e+06	3.03693e+06	2.25883e+06	4342470	5912656	776664	982276	2.99288e+06	2025175	2.55855e+06	2.00347e+06	2.62875e+06	1.84084e+06	1.17574e+06	2.13806e+06	0.862733	0.114325	0.94186
Melibiose	Melibiose	HMDB0000048	41862.9	18291.6	2731.89	16355.9	45221.1	22595.3	29190.6	14780.6	25594.8	14683.2	59685.4	92915.8	24890.7	28675.8	20512.1	14635.5	36453.6	33386.4	60555.3	47103.1	24892.7	21368.9	-0.220208	0.692575	0.159533
Meprobamate	Meprobamate	HMDB0014515	2185.52	4948.88	1127.61	1677.89	1781.95	15218.3	18050.2	13508	16895.5	8708.72	5742.68	11449.9	9912.74	18127.1	1940.26	94877.2	49051	32903.1	31730.6	43671	2344.37	14476.1	2.6264	0.000128788	3.89012
Diaminopimelic Acid	meso-2,6-Diaminoheptanedioate	HMDB0001370	54134.5	45743.6	64610.5	51083.9	56995.6	18877.7	21816.2	24659	34598.3	34686.6	57319.6	36746	41681.5	52043.9	22983.7	30318.3	19884.8	21786.9	14669.4	11957	54513.6	26927.6	-1.01753	0.000296705	3.52768
Mesoxalic acid	Mesoxalic acid	HMDB0031522	56210	45983.6	66081	50258.7	65323.6	43860.1	33227	40036.3	28808.5	37023.1	37965.5	37197.9	36278	31679	29204.7	28434.3	13693.2	6987.17	7019.3	12140.4	56771.4	36591	-0.633675	0.00288524	2.53982
Methimazole	Methimazole	HMDB0014901	19188	25908.2	24538.9	23973.2	26434.1	17747.4	26615.5	26116	19126.3	19693.3	6585.84	1636.44	7105.86	8927.22	4382.89	5018.17	1528.17	7086.53	4930.6	7361.56	24008.5	21859.7	-0.13527	0.371035	0.430585
Methionine sulfoxide	Methionine sulfoxide	HMDB0002005	11486.6	15864.4	9538.51	10679.7	21789.5	97049.2	111806	60406.5	86801.1	74246.3	25848.3	18173.8	9216.65	18692	30050.7	68727.8	146229	90476.8	127971	131351	13871.7	86061.8	2.63323	4.91597e-05	4.30839
Methyl 2-octynoate	Methyl 2-octynoate	HMDB0031302	58933.2	90809.2	64616	66544.4	54191.9	24105.6	15933.4	50340.4	32087.5	25762.2	35889.4	25471.7	6688.48	30340.4	43102.2	11172.4	21705.7	21153.8	7130.91	9434.91	67018.9	29645.8	-1.17674	0.00241458	2.61716
Methyl 2E,4Z-hexadecadienoate	Methyl 2E,4Z-hexadecadienoate	HMDB0031050	124342	83565.9	101244	78804.2	283293	592896	70136.6	79845.7	65837.9	72733.2	126745	78794.8	120074	114744	195750	542905	136443	282222	107728	188760	134250	176290	0.393028	0.71456	0.145961
Methyl 5-hydroxyoxindole-3-acetate	Methyl 5-hydroxyoxindole-3-acetate	HMDB0038990	20142.9	4855.01	2092.53	4523.85	64420.2	145211	389761	236297	164049	111999	4025.38	7285.85	14689.9	2375.92	15429.4	339674	101035	305499	318397	173623	19206.9	209463	3.447	0.00568189	2.24551
Methyl linoleate	Methyl linoleate	HMDB0034381	84538	38547.7	46376.1	47268.8	210339	577999	54507.4	56225.4	47213.4	13884.4	102316	93952.9	113838	50653.4	121352	441294	123438	132446	71197	121923	85413.9	149966	0.812092	0.58029	0.236355
Methyl propenyl ketone	Methyl propenyl ketone	HMDB0001184	12555.3	21591.2	6169	6579.46	31876.5	15229.2	12885	21338.4	11557.4	10142	12981.8	7855.79	13693.4	19386.3	10043.9	13426.3	9271.06	9252.47	6124.94	6354.84	15754.3	14230.4	-0.146766	0.780198	0.107795
Methylcarbamodithioic acid K salt	Methylcarbamodithioic acid K salt	HMDB0039221	44854.3	19449.1	31287.7	45798.2	33920.5	45744.8	22726.6	55717.8	43316.6	31814.8	20934.2	44552.8	52232.2	9718.04	37037.9	34230.4	27345.1	32315	41365.1	67630.4	35062	39864.1	0.185183	0.540204	0.267443
Methylglutaric acid	Methylglutaric acid	HMDB0000752	75998.6	217679	151081	90995.3	157888	7150.37	23658.1	30664.7	29266	17317.4	68908.5	80105.8	230286	117520	113312	21899.8	15364.9	18027.4	15012.7	17598.1	138728	21611.3	-2.6824	0.00191167	2.71859
1-Methyl imidozolacetic Acid Hydrochloride	Methylimidazoleacetic acid	HMDB0002820	129698	144117	11689.9	161291	21910.7	898276	885948	720147	496455	540426	105409	240896	302294	394321	274080	744366	393388	463929	635085	739214	93741.4	708250	2.9175	0.0001315	3.88107
Methylmalonic acid	Methylmalonic acid	HMDB0000202	7.4481e+06	5.58388e+06	6.78157e+06	4.89279e+06	6.13296e+06	5.03776e+06	4.41946e+06	4.03329e+06	4.3605e+06	4.82217e+06	5.39567e+06	2.83253e+06	5.03311e+06	5.01952e+06	5.1182e+06	3.44841e+06	2.64608e+06	2.9946e+06	2.58458e+06	2.39112e+06	6.16786e+06	4.53464e+06	-0.443783	0.00935806	2.02881
Methylpyrazine	Methylpyrazine	HMDB0033112	53472.8	59479.6	57999.1	38336.5	36541.9	75336.2	62793.8	57875.6	24975.8	66269	13211.2	12860.9	5835.8	25573.9	21776.2	74868.4	38281	49462.5	52060.7	31397.6	49166	57450.1	0.224648	0.427049	0.369522
Mevalonic acid	Mevalonic acid	HMDB0000227	527216	450967	575454	579640	363842	298452	344835	316616	408540	384863	526754	444474	486991	574488	420403	532073	639476	609919	638552	580450	499424	350661	-0.510186	0.0118737	1.92541
Midodrine	Midodrine	HMDB0014356	0	2956.51	0	1255.64	0	51600.1	55360.5	34047.9	49907.1	48157.1	1290.03	1980.01	110.05	451.65	2242.23	51869.5	73513.3	28483.8	53327.5	51269.8	842.43	47814.5	5.82675	1.36057e-06	5.86628
Miglustat	Miglustat	HMDB0014563	117089	73354.5	94934	75538.9	66433.3	162876	147436	151845	142857	131984	119113	110621	128090	149599	88763.1	74690.1	76379.7	92622.4	109601	99992	85470	147400	0.786242	0.000367866	3.43431
Minaprine	Minaprine	HMDB0014943	74672.8	65372.3	49566.2	61325.1	43664.2	337043	325838	405176	424429	398949	48210.7	28152.7	46781.3	56374.5	48023.6	161967	146875	332798	434111	400839	58920.1	378287	2.68265	2.79563e-07	6.55352
Monoisobutyl phthalic acid	Monoisobutyl phthalic acid	HMDB0002056	9729.83	9591.62	9663.21	7274.57	8795.53	4559.26	5617.01	5698.07	5695.7	5482.71	5207.51	5279.2	4983.71	6107.43	5870.34	8538.86	5337.47	3540.99	3693.95	3673.65	9010.95	5410.55	-0.735904	0.000111627	3.95223
Muramic acid	Muramic acid	HMDB0003254	34591.9	23044.4	22417.8	32427.5	30754.1	31961.5	22354.1	31125.1	16942.7	20528.7	27309.1	27220.2	29399.7	37267.7	14286.3	29193.6	15678.5	21990.6	20133.9	24335.5	28647.1	24582.4	-0.220765	0.325583	0.487338
Muscomin	Muscomin	HMDB0037250	24590.9	22115.7	21575.9	10613.2	58464.2	19435.4	19874.7	17292.8	24567.3	7253.99	4712.05	2211.65	21047.3	4755.74	2289.21	18048	6746.07	3541.44	1850.29	3524.72	27472	17684.8	-0.635447	0.28826	0.540216
Myristic acid	Myristic acid	HMDB0000806	3.84819e+06	1655934	2.80079e+06	2.66721e+06	1.40472e+07	3.91751e+07	1.97212e+06	2.77713e+06	2.0613e+06	696697	3.35549e+06	1807018	4.19427e+06	3.27979e+06	6.95944e+06	2.18472e+07	6.07731e+06	7.58905e+06	3.95845e+06	6.70141e+06	5.00387e+06	9.33648e+06	0.899835	0.594215	0.226056
N-a-Acetylcitrulline	N-a-Acetylcitrulline	HMDB0000856	416572	378207	483037	450347	501998	1.17192e+06	1.33188e+06	1.0075e+06	1.18315e+06	1060484	181903	370787	458301	1.80306e+06	348682	2829067	3769301	3551714	4673334	5.75845e+06	446032	1.15099e+06	1.36766	2.64815e-06	5.57706
N-Acetyl-L-alanine	N-Acetyl-L-alanine	HMDB0000766	698699	306193	310238	463531	445526	361202	454129	390896	357379	311276	567699	710116	564133	469741	513426	491807	596039	507595	626391	485004	444837	374976	-0.246478	0.380285	0.41989
N-Acetyl-L-glutamate 5-semialdehyde	N-Acetyl-L-glutamate 5-semialdehyde	HMDB0006488	17017.7	16969.5	14002.5	17975.9	33759.8	18612.2	26773	14245.5	23936.3	15148.7	13997.1	14112.9	3167.86	1983.43	10970.6	11289	14331.7	4579.92	11341.2	12305.5	19945.1	19743.1	-0.0146838	0.963554	0.0161239
N-Acetyl-L-proline	N-Acetyl-L-proline	HMDB0094701	7967.73	6456.93	6085.1	7447.03	8264.52	8683.22	13097	25208.3	15431	26021.2	8126.27	17344.3	14428.2	29808.5	9422.73	10299.8	14339.4	27955.8	23594	16466.4	7244.26	17688.2	1.28787	0.0161846	1.7909
N-Acetyltyrosine	N-Acetyl-L-tyrosine	HMDB0000866	300412	125642	105766	169194	150993	215280	265338	309487	197230	197460	655845	3.751e+06	1.07442e+06	908977	1.18442e+06	683798	942622	881634	862113	857041	170401	236959	0.475699	0.140655	0.851845
N-Acetylarylamine	N-Acetylarylamine	HMDB0001250	11015.2	39398.4	22451.2	21465.5	27066.4	14211.1	11781.9	19083.9	18085.3	22319	25489.6	23489.2	19136.6	26185.7	22805	23496.8	21006.5	14775.8	10104.6	27864	24279.4	17096.2	-0.506052	0.185705	0.731176
N-Acetyl-L-asparagine	N-Acetylasparagine	HMDB0006028	663053	409532	489225	583644	613904	884629	1.20349e+06	997276	1.03962e+06	863868	240416	367079	288058	705750	277404	1.72622e+06	1.46107e+06	1.42048e+06	1.0552e+06	1.48673e+06	551872	997776	0.854383	0.000382847	3.41697
N-acetyl-L-glutamine	N-Acetylglutamine	HMDB0006029	6.5518e+06	4.38903e+06	4.89385e+06	5.61459e+06	5.45635e+06	4.09283e+06	4.21688e+06	5.13674e+06	5.67456e+06	3.97174e+06	1.7718e+06	2.41039e+06	2.66019e+06	5.70239e+06	1.82775e+06	8.35839e+06	6.05262e+06	5.97935e+06	4.00136e+06	6.10112e+06	5.38112e+06	4.61855e+06	-0.220467	0.161676	0.791354
N-Acetylhistidine	N-Acetylhistidine	HMDB0032055	2.28283e+06	1.10947e+06	1.37277e+06	1.59363e+06	2.27211e+06	1.5541e+06	1.69991e+06	2.01157e+06	1.90538e+06	1.70375e+06	377910	635732	470277	1.67522e+06	302650	1.68078e+06	1.04374e+06	962071	654132	766256	1.72616e+06	1.77494e+06	0.0402041	0.850936	0.070103
N-Acetyl-L-leucine	N-Acetylleucine	HMDB0011756	5.47108e+06	1.54242e+06	1.69094e+06	2.48915e+06	2.53723e+06	2.84611e+06	2.70913e+06	2.42561e+06	2.54087e+06	1.98552e+06	339063	791343	708819	1.61378e+06	425866	1.30255e+06	1.22278e+06	857084	866743	1.32463e+06	2.74617e+06	2.50145e+06	-0.134657	0.744628	0.12806
N-Acetyl-L-methionine	N-Acetylmethionine	HMDB0011745	2417597	768113	709168	1.06522e+06	1.74284e+06	1.26371e+06	1600934	1.28426e+06	1.46769e+06	1323993	676738	1.09943e+06	1.01202e+06	769498	697689	936727	1.73888e+06	1.32312e+06	1603680	1.62893e+06	1.34059e+06	1.38812e+06	0.050263	0.889743	0.0507356
N-Acetylputrescine	N-Acetylputrescine	HMDB0002064	2838.49	8191.77	4732.13	6564.72	7176.56	13860.3	20100.4	12622.6	19862	18673.6	4146.03	3813.54	5680.42	22953.3	5355.56	49408.1	56579.9	55963.9	71960.5	81787.1	5900.73	17023.8	1.52858	0.000307106	3.51271
N-Acetylserine	N-Acetylserine	HMDB0002931	523.04	0	194.53	6950.54	1028.47	4605.07	7976.27	7289.15	8283.77	12985.9	1534.77	3253.21	5899.17	4300.39	1425.79	16134	10483.3	8070.3	15020.1	4291.47	1739.32	8228.03	2.24203	0.00885683	2.05272
N-Acetylvanilalanine	N-Acetylvanilalanine	HMDB0011716	0	0	0	0	0	29648.1	86036.4	3593.86	40325.9	97295.7	0	408.82	0	0	4598.74	7284.76	17782.1	35386.7	44541.7	59246.8	0	51380	#DIV/0!	0.0192564	1.71543
N-Acetyllysine	N-Alpha-acetyllysine	HMDB0000446	349155	186003	188323	194525	178476	276675	279559	207094	273092	267723	94405.7	86978.9	129908	223689	57396.6	139863	141098	120782	94045.5	112737	219296	260829	0.25022	0.272985	0.563862
N-Carboxyethyl-g-aminobutyric acid	N-Carboxyethyl-g-aminobutyric acid	HMDB0002201	152239	110361	100435	99915.9	124211	63076.4	85123.3	61803.8	58702.1	68125.3	35072.7	53715.8	45019.1	108894	46510	20769	9711.23	14931.9	14191.3	38754.5	117432	67366.2	-0.801735	0.00169876	2.76987
N-Cyclopropyl-trans-2-cis-6-nonadienamide	N-Cyclopropyl-trans-2-cis-6-nonadienamide	HMDB0032210	0	3983.13	4271.71	9123.66	15328.8	3159.8	10045.7	3157.34	11105.3	3542.97	17164.7	34123.6	20214.3	15194.6	30156.6	21736.6	24251.4	17585	19811.5	42426.7	6541.45	6202.22	-0.0768271	0.917779	0.0372617
N-Decanoylglycine	N-Decanoylglycine	HMDB0013267	275532	227214	145150	649656	8217.8	83.58	4753.21	39045.8	42127.1	45022.3	242412	35018.3	341707	392437	170477	243004	114242	185007	93186.3	140179	261154	26206.4	-3.31691	0.060567	1.21776
N-Formyl-L-methionine	N-Formyl-L-methionine	HMDB0001015	1.48147e+06	889158	930598	1.13584e+06	1.42431e+06	740378	716991	555051	738480	751980	670402	1.08729e+06	754716	1.08971e+06	720161	482244	559914	668841	489923	651157	1.17228e+06	700576	-0.742698	0.00609555	2.21499
N-Heptanoylglycine	N-Heptanoylglycine	HMDB0013010	5861.04	16430.6	3353.37	39474.2	7858.71	1775.63	4379.29	7344.56	3422.62	3673.92	9719.02	8296.23	8313.37	27007.5	5080.09	3260.93	6716.75	9558.04	5249.8	2626.32	14595.6	4119.2	-1.8251	0.154339	0.811524
N-lactoyl-Methionine	N-lactoyl-Methionine	HMDB0062182	280879	460523	535597	423326	461392	150095	145159	233808	151440	154693	290036	62506.6	301480	214909	170967	80195.4	36088.3	42906.3	9103.18	30294	432343	167039	-1.37199	0.000376856	3.42383
N-Lauroylglycine	N-Lauroylglycine	HMDB0013272	0	27584.4	20409.1	5617.06	0	11995.6	14503	17124.6	8389.42	11545	12438.4	11015.6	6402.06	3496.69	13766.2	10880.4	0	0	10416.4	1130.93	10722.1	12711.5	0.245544	0.741286	0.130014
N-Methyl-1-deoxynojirimycin	N-Methyl-1-deoxynojirimycin	HMDB0035360	4.87355e+06	1.05221e+07	8.89977e+06	7.05833e+06	8.34708e+06	9.77064e+06	1.04788e+07	7.69485e+06	6.99246e+06	5.88799e+06	5.72384e+06	7.10258e+06	1.58787e+07	5.63705e+06	6.36857e+06	9.35556e+06	6.96516e+06	6.0514e+06	9.11277e+06	9.25283e+06	7.94018e+06	8.16496e+06	0.0402742	0.864718	0.0631255
N-Methyl-D-aspartic acid	N-Methyl-D-aspartic acid	HMDB0002393	170432	122490	96251.8	106642	192190	264387	382159	206752	264431	227590	272455	467673	245747	307202	147362	521672	658350	434203	631441	602945	137601	269064	0.967456	0.0061339	2.21226
N-Methylcalystegine B2	N-Methylcalystegine B2	HMDB0036604	52261.6	5906.32	2385.3	10344.9	28277.5	14236.8	40449.2	4880.62	23852.3	14637.2	3895.81	21942.4	9464.88	8536.8	14412.6	48531.4	33939.9	26170	46421.2	25584.5	19835.1	19611.2	-0.016379	0.984304	0.00687086
N-Methylcalystegine C1	N-Methylcalystegine C1	HMDB0036394	72577.8	58465.5	38244.9	43472.8	71254.5	194421	169746	360779	182390	167742	21833	21862.6	55739.5	46774.1	26531	72826.9	64241.9	247910	108974	89813.2	56803.1	215015	1.9204	0.00288332	2.54011
N-Methyltyramine	N-Methyltyramine	HMDB0003633	2320.86	10920.7	22031.3	14529.5	15008.2	3205.54	12069.3	15745	10493.9	10094.8	8531.94	14796.5	14313.9	4632.35	20477.4	4751.7	14741.5	14542.8	2685.36	18767.2	12962.1	10321.7	-0.32862	0.507316	0.294721
N-Nitrosoproline	N-Nitrosoproline	HMDB0041946	14609.3	36478.9	18844.2	46687.6	0	19626.9	24735.6	9063.23	26728.5	19948.2	37617.4	46548	0	12370.6	65522.8	9.02	24277.2	11205	5975.76	10909.2	23324	20020.5	-0.220339	0.716911	0.144535
N-Nitrosothiazolidine-4-carboxylic acid	N-Nitrosothiazolidine-4-carboxylic acid	HMDB0040192	14448.8	12980.6	10904.3	14458.2	19194.3	9846.31	5748.5	6320.42	6938.79	6120.81	11967.9	7109.4	11499.8	7742.98	8239.93	11323	3331.96	4655.32	5951.08	5931.34	14397.2	6994.97	-1.0414	0.00140572	2.8521
N-Nonanoylglycine	N-Nonanoylglycine	HMDB0013279	68993.6	73972.4	73008.6	86786.5	28354	6809.84	2005.66	6962.28	10923.7	24552.6	21642.4	19354	82398.2	47675.7	78699.8	65597.4	27652.7	42986	24860.7	29410.7	66223	10250.8	-2.6916	0.000766291	3.11561
N-Palmitoyl phenylalanine	N-Palmitoyl phenylalanine	HMDB0062339	30177.4	0	0	4108.93	2256.8	0	0	953.64	5744.46	0	20463.6	13861.4	24960.5	11232.7	11871.5	57863.6	37730	36957.7	54248.8	77069.2	7308.63	1339.62	-2.44778	0.339432	0.469247
N-Succinyl-2-amino-6-ketopimelate	N-Succinyl-2-amino-6-ketopimelate	HMDB0012266	108579	112601	98184.8	121064	101677	109144	124702	101350	100690	106244	95325.9	76663.9	93049	79400.2	103835	70557.4	80779.6	66640.8	106796	87106	108421	108426	6.07557e-05	0.999406	0.000257893
N-Undecylbenzenesulfonic acid	N-Undecylbenzenesulfonic acid	HMDB0032549	1.28683e+06	1.57272e+06	3.20126e+06	1.69445e+06	1.85745e+06	1.41595e+06	1.80584e+06	1.95781e+06	1.42573e+06	1.14319e+06	879641	1.10045e+06	775909	3.53426e+06	1.3197e+06	1.21051e+06	947863	1.27424e+06	1.14787e+06	1.37154e+06	1.92254e+06	1.5497e+06	-0.311023	0.335558	0.474233
N,N-Didesmethyltramadol	N,N-Didesmethyltramadol	HMDB0060849	14104.1	9873.57	10818.3	6647.33	11288.6	5481.8	4939.68	4193.54	10621.9	12326.7	8886.56	12474.8	7016.43	11148.6	12788.8	11465.6	12803.9	4414.33	4248.7	10166.1	10546.4	7512.72	-0.489339	0.176017	0.754447
N1-Methyl-2-pyridone-5-carboxamide	N1-Methyl-2-pyridone-5-carboxamide	HMDB0004193	250091	105400	120374	167110	248238	195837	183255	103236	153808	167494	143041	289512	161182	402108	239211	159280	140642	196148	89870.6	125060	178243	160726	-0.149237	0.626589	0.203017
N2-Succinyl-L-ornithine	N2-Succinyl-L-ornithine	HMDB0001199	99715.8	31379.4	33390.4	49711.8	18563.9	18960.7	17599.7	22862	16422.6	4835.77	81778.3	49077.8	69749.4	49332.3	55325.2	23116.2	37885.7	43843.4	70528.2	23232.3	46552.2	16136.1	-1.52856	0.0692231	1.15975
N-acetyl-L-ornithine	N5-Acetylornithine	HMDB0240589	14996.8	69977.9	37776.9	97865.8	57067.9	200376	210059	101906	182786	99981.8	17954.8	105351	87663.1	323472	75819.6	691383	970490	807690	1.24161e+06	1587714	55537	159022	1.5177	0.00598525	2.22292
N6-Acetyl-L-lysine	N6-Acetyl-L-lysine	HMDB0000206	214993	120275	94247.3	118954	124520	139037	161195	116940	130985	105983	104622	114994	115038	200959	108508	207698	278948	192943	232155	204210	134598	130828	-0.040983	0.873055	0.0589586
NADPH	NADPH	HMDB0000217	462437	668118	599980	552084	488880	262188	184145	329164	242296	327127	230215	353993	297060	266051	190477	90966.1	147291	121085	141807	153906	554300	268984	-1.04315	0.00026713	3.57328
Nandrolone	Nandrolone	HMDB0002725	19639.7	25192.7	12480.4	14332.4	33648.1	17207.7	17576.3	24466.9	22511.8	29561.4	11912	15965.6	20316	26838.8	30742.7	11456.7	17340.1	40973.5	13151.1	10646.3	21058.6	22264.8	0.0803548	0.794739	0.0997752
Narcotoline	Narcotoline	HMDB0033440	19694.3	16668.3	13986.4	19668.7	10428.7	12460.8	6895.71	12217.4	6944.59	12924.2	17405.5	9846.47	8278.39	10483.5	11263.2	1587.26	12439.3	2180.22	6464.87	2631.76	16089.3	10288.6	-0.645059	0.0323497	1.49013
Nebivolol	Nebivolol	HMDB0015594	9513.5	7301.34	6228.39	7688.85	8867.53	9477.43	6584.92	7121.83	7564.27	6470.57	11357	7524.94	11035.2	11940.1	6978.84	5442.42	7309.63	3917.76	5642.06	5825.85	7919.92	7443.8	-0.0894462	0.566309	0.246947
Nervonic acid	Nervonic acid	HMDB0002368	1.08776e+06	1.5039e+06	1.05374e+06	1.10685e+06	1.98317e+06	610855	414377	641332	717970	410226	1.97863e+06	2.53173e+06	2.26396e+06	1.31971e+06	1.83095e+06	1.5348e+06	978534	1.56705e+06	2.13398e+06	1.02322e+06	1.34708e+06	558952	-1.26904	0.00316692	2.49936
nicotinamide	Niacinamide	HMDB0001406	1.40641e+06	691385	666888	999061	502428	2.39696e+06	1175907	1.08779e+06	1.1487e+06	1592445	1662742	863454	919223	1.53514e+06	2.52479e+06	1.97429e+06	1.59533e+06	1.67455e+06	1.66018e+06	2.36513e+06	853234	1.48036e+06	0.794936	0.0649787	1.18723
nicotinate	Nicotinic acid	HMDB0001488	61977.8	65863.2	94865.7	64546.4	184571	87187.3	87493.1	83840.1	101729	62711.9	101123	310658	76016.9	61179.2	117121	165338	123081	100485	122965	100475	94364.7	84592.3	-0.15772	0.696476	0.157094
Nicotinic acid adenine dinucleotide	Nicotinic acid adenine dinucleotide phosphate	HMDB0001179	0	0	0	0	0	167385	85662.1	76693.7	36242.9	121880	7794.76	2428.43	4556.63	60729.7	37890.5	108979	128072	201522	256961	362126	0	97572.8	#DIV/0!	0.00226533	2.64487
Nitazoxanide	Nitazoxanide	HMDB0014649	3967.93	14848.6	14201.5	20191.4	6082.2	8041.84	9912.21	12341.5	8595.54	7251.27	16731.8	22516.3	20768.8	14940.9	21046.6	21337.3	26031.3	21636.3	31437.1	22544.6	11858.3	9228.48	-0.361737	0.424544	0.372077
Nitrofurazone	Nitrofurazone	HMDB0014480	2.07241e+06	1194490	1.45432e+06	1.23954e+06	1.62775e+06	2.90348e+06	3.33171e+06	2601899	3.40838e+06	3.09057e+06	1461677	1836425	1.33907e+06	2264459	1212313	3.72908e+06	2.38838e+06	2.7865e+06	2.33811e+06	2.25769e+06	1.5177e+06	3.06721e+06	1.01503	9.58636e-05	4.01835
Nonadecanoic acid	Nonadecanoic acid	HMDB0000772	747324	711101	574713	669372	1.20976e+06	818736	429971	396808	580291	333618	477450	678936	974732	730919	825864	1.01679e+06	601149	643227	1.13942e+06	883266	782454	511885	-0.612188	0.0905216	1.04325
Nookatone	Nookatone	HMDB0013687	114436	21334.2	26423.5	40536.2	46827.9	53048.3	32534.2	53530.8	97420.7	98292.4	0	0	0	0	0	63345.5	51764.6	57252.7	44436.1	82770.9	49911.7	66965.3	0.424036	0.447042	0.349652
Norambreinolide	Norambreinolide	HMDB0035293	288256	343566	262225	464908	668475	70496.2	27392.1	119162	143020	45196	340033	78438.2	504873	274854	578919	1.65872e+06	513495	846196	308477	617916	405486	81053.1	-2.32271	0.00307086	2.51274
Norepinephrine sulfate	Norepinephrine sulfate	HMDB0002062	3507.58	16661.4	4470.42	12484.7	16633.2	14764.8	25265	24604.6	14640.4	15569.2	30892.1	45686.7	27012.4	15651.4	17197.7	18836	35034.3	25180.5	36962.5	16507.8	10751.5	18968.8	0.819097	0.0607355	1.21656
Norfuraneol	Norfuraneol	HMDB0031859	163699	185707	172223	157363	243160	162415	155214	239115	133702	145861	121578	276988	331917	174838	173828	290175	145358	195936	180518	142758	184430	167262	-0.140971	0.497572	0.303144
Notoginsenoside R10	Notoginsenoside R10	HMDB0039051	7012.76	12114.6	15776.7	6992.93	11077.4	16792.7	30043	9575.88	13862.3	6280.73	10447.3	27217	5429.54	4330.86	16862.9	26465.2	13402.7	17434.7	19832.1	33478.8	10594.9	15310.9	0.531195	0.317254	0.498593
O-acetyl-L-serine	O-Acetylserine	HMDB0003011	602386	304386	328802	430219	500827	830149	1.08899e+06	933766	887246	640086	293086	342775	304441	581950	292454	1.10887e+06	988194	991743	643271	854505	433324	876049	1.01556	0.00128679	2.89049
O-Demethylfonsecin	O-Demethylfonsecin	HMDB0033649	10516.1	16296.7	11685.7	15357.8	10878	14536.8	34209.7	24172.4	21116.9	24872.5	13302.5	8081.58	2116.27	3376.43	5766.24	8646.79	9398.73	16922	17552.6	18693.5	12946.8	23781.7	0.87725	0.0129026	1.88932
Guaiacol	o-Methoxyphenol	HMDB0001398	210025	310585	269166	257068	326355	232330	246656	335061	247975	239739	232088	228167	221853	252162	297755	239253	233085	236261	206062	265219	274640	260352	-0.0770767	0.622899	0.205582
O-Phosphoethanolamine	O-Phosphoethanolamine	HMDB0000224	2912666	2.49643e+06	2673708	2.58042e+06	2.55669e+06	1.7729e+06	1.61826e+06	1.4977e+06	1.23176e+06	1.28839e+06	2.64891e+06	2.59715e+06	2.51701e+06	2166610	1.88696e+06	2.13395e+06	3036112	2.70409e+06	3.15305e+06	2.47934e+06	2.64398e+06	1.4818e+06	-0.835359	1.41644e-05	4.8488
O-phosphohomoserine	O-Phosphohomoserine	HMDB0003484	3234.76	0	0	4710.26	2934.33	10010.2	7606.08	10355.9	2882.94	6494.7	15464.9	16826.3	10162.9	4114.52	19592.3	27460.4	51622.8	52468.8	52873.1	45143.1	2175.87	7469.97	1.77951	0.0124132	1.90612
Octadecyl fumarate	Octadecyl fumarate	HMDB0038073	7294.74	18247.8	42731.7	28740.8	36646.5	199434	311059	81664.3	163077	181122	15663.4	19038.8	25474	10805.4	10942.9	12759.3	65513.7	97546.9	248110	248405	26732.3	187271	2.80847	0.00266451	2.57438
Octanal	Octanal	HMDB0001140	14035.6	21219.4	12371.4	11281	16940.9	17028.6	17846	16367.8	18009.9	20613.6	17370.8	25658.7	13185.2	12356	16023.3	13566.8	15050.2	18401.7	13804	14749.8	15169.7	17973.2	0.244657	0.18423	0.734639
Octanoyl-CoA	Octanoyl-CoA	HMDB0001070	20640.5	32892	25078.5	47684	3809.06	5581.89	2902.28	3624.16	6027.27	10992.7	18986.9	7498.68	36018.3	35388.7	10835	2554.27	3856.28	6448.94	3708.41	6925.35	26020.8	5825.67	-2.15917	0.025123	1.59993
Oleic acid	Oleic acid	HMDB0000207	107198230	47817058	49971682	68083054	117793326	70986670	26095320	35507042	39458082	28691896	118331758	81825390	87816806	81111694	117291598	470837422	103144806	195122654	94127750	141731678	78172670	40147802	-0.961343	0.0515682	1.28762
Oleoylcarnitine	Oleoylcarnitine	HMDB0005065	50325.4	29654.9	31501.5	57300.9	19572.5	2069.58	2448.78	32867.9	11951.6	7793.06	66060.8	40761.2	106613	89174.6	31842.6	21274	47336.9	51984.6	36293.3	34372.2	37671	11426.2	-1.72111	0.0193188	1.71402
omega-hydroxyfinasteride	omega-hydroxyfinasteride	HMDB0061030	7701.23	15349.5	20737.9	20297.9	12706.1	8887.3	18075.4	19102.4	21901.7	7747.67	5900.57	19864.7	14977.8	16898.6	13749.6	26739.8	24830.4	16541	20391.3	22021.1	15358.5	15142.9	-0.0204003	0.955673	0.0196906
ornithine	Ornithine	HMDB0000214	158269	153149	126142	148979	143400	480966	532278	323457	321506	336914	341986	518051	532722	506110	672158	1.58751e+06	2.57703e+06	1.55647e+06	2.05173e+06	2.20967e+06	145988	399024	1.45063	0.000503185	3.29827
orotate	Orotic acid	HMDB0000226	145050	0	20780	49563.4	223598	122888	157456	110362	127904	138601	153910	638490	111929	84061.7	656112	101145	207241	183340	389942	188238	87798.4	131442	0.582161	0.337725	0.471437
Orotidine	Orotidine	HMDB0000788	15618	45904.2	29985.6	40752.3	12766.2	67596.4	39348.3	56079.1	79222.3	54386.9	41324.1	59450.5	64597.6	58854.2	48315.1	43606.7	38346.9	51421.3	17050.2	14528.5	29005.3	59326.6	1.03236	0.0121116	1.9168
Oxalosuccinic acid	Oxalosuccinic acid	HMDB0003974	9833757	7.16844e+06	8495330	6.54487e+06	7.9118e+06	6.15256e+06	5.47602e+06	5.05694e+06	5.38041e+06	5.90842e+06	6.67958e+06	3387674	6.15697e+06	6.31151e+06	6037516	3.87932e+06	2.90431e+06	3.51713e+06	2.87018e+06	2.79022e+06	7.99084e+06	5.59487e+06	-0.514243	0.00396089	2.40221
Oxfendazole	Oxfendazole	HMDB0031812	6460.37	2284.96	7996.83	4945.76	6018.98	5996.42	6419.91	11685.3	6350.76	8795.13	0	0	1268.64	3244.7	0	1626.72	1738.08	1699.06	1655.81	1826.37	5541.38	7849.51	0.502357	0.147292	0.83182
Oxoadipic acid	Oxoadipic acid	HMDB0000225	2251.95	5407.78	7531.94	8262.66	5229.12	5742.34	4797.42	5277.03	4963.84	7919.68	4667.64	7811.9	2379.76	4952.9	3415.03	6276.86	4942.65	7885.08	11660.3	8816.33	5736.69	5740.06	0.00084776	0.997818	0.000948674
a-ketoglutarate	Oxoglutaric acid	HMDB0000208	885843	1.09674e+06	614937	705464	1.29726e+06	1.72204e+06	1.89436e+06	1.80741e+06	1.71722e+06	1.62544e+06	1.6474e+06	1.87994e+06	1.76365e+06	1.2051e+06	1.41189e+06	1.9482e+06	2.28814e+06	3.06843e+06	2.70967e+06	3.1611e+06	920048	1.75329e+06	0.930285	0.000245218	3.61045
p-Cresol	p-Cresol	HMDB0001858	153426	198426	190063	203997	211566	127898	132993	147388	166441	161278	184721	144047	150747	187232	194035	141885	256395	239938	202845	238193	191495	147200	-0.379535	0.00806522	2.09338
p-Cresol sulfate	p-Cresol sulfate	HMDB0011635	24686	20702.8	29374.9	28541.4	49547.6	11183.8	12018	9107.28	9603.44	19854.4	28251	21604.9	4960.58	7713.23	9281.22	2805.68	3536.34	8253.58	9700.28	4422.02	30570.5	12353.4	-1.30723	0.00933438	2.02991
Palmitic acid	Palmitic acid	HMDB0000220	139374544	69443344	105595664	97964368	145364320	106179080	69315176	78626408	75211504	48618736	88245904	80111720	80130704	97107792	120376704	303589552	123722976	150247152	98677232	120311088	111548448	7.55902e+07	-0.5614	0.0643123	1.19171
Parvisoflavone A	Parvisoflavone A	HMDB0034019	0	0	2018.99	770.74	851.83	42043.9	40023.4	28420	22777.7	14504	11625.9	15384.9	18384.3	9755.04	8048.9	15776.5	18599.6	26657.3	18755.4	16411.5	728.312	29553.8	5.34264	0.000549339	3.26016
Pefloxacin	Pefloxacin	HMDB0014630	151251	97069.3	140741	11378	18122.1	12963.1	0	2801.61	117042	152661	167554	35170.5	16073.9	76084.3	215579	49867	45195.1	57873.4	29134.1	92345.4	83712.3	57093.6	-0.55211	0.560414	0.251491
Pentadecanoic acid	Pentadecanoic acid	HMDB0000826	1.13968e+06	536007	914866	548248	8.01195e+06	3.39841e+07	1.56146e+06	1.62472e+06	921254	364267	675682	398821	815840	1.07817e+06	1.19649e+06	3.6359e+06	908328	866881	651021	816964	2.23015e+06	7.69116e+06	1.78606	0.440923	0.355637
Pentadecanoylcarnitine	Pentadecanoylcarnitine	HMDB0062517	461092	19838.1	25853.2	46161.8	74524	90296.4	55845.1	20787.6	121236	37909.4	94686.3	75938.8	76227.7	124577	103917	147522	46084.1	52857.6	118994	94065	125494	65214.8	-0.944343	0.504989	0.296718
Pentamidine	Pentamidine	HMDB0014876	19159.7	43168	36994	45037	44996.9	49182.5	49929.3	40464.4	46027.4	50525.7	26273.2	14305.3	23945	29303.9	16990.8	34194.2	37951.1	48487.1	37356.5	54046.9	37871.1	47225.9	0.318479	0.112353	0.949414
Pentoxifylline	Pentoxifylline	HMDB0014944	0	14854.9	0	1901.12	16677.5	29984.7	35492.1	22653.9	17822.2	7812.71	39729.7	42245.4	33283.1	16960	49828.6	47993.9	98987.8	75986.2	72256.6	99208.1	6686.7	22753.1	1.7667	0.0297337	1.52675
Perfluorodecanoic acid	Perfluorodecanoic acid	HMDB0061738	374496	461247	515016	401047	501226	396431	443802	466641	381576	429161	224895	151268	354338	334625	322153	602953	372930	524338	363224	507132	450607	423522	-0.0894312	0.415175	0.381769
Perfluorohexane sulfonic acid	Perfluorohexane sulfonic acid	HMDB0094700	16511	13366.1	17351.1	15331.9	23324	12316.4	9885.01	15235	12518.4	12388.6	4941.76	887.38	8112.79	21040.6	9219.58	9275.73	10033.5	12448.7	9238.01	10563.5	17176.8	12468.7	-0.462156	0.0365502	1.43711
Perfluorooctanesulfonic acid	Perfluorooctanesulfonic acid	HMDB0059586	4.48077e+06	4.0437e+06	4399666	3.36362e+06	3919112	3.44327e+06	3.69308e+06	4234235	3.47457e+06	3717146	1.70769e+06	985076	2946338	4.29032e+06	2.52496e+06	2.67267e+06	2.39167e+06	3603158	3.04569e+06	3576926	4.04137e+06	3.71246e+06	-0.122471	0.215748	0.666053
Perillic acid	Perillic acid	HMDB0004586	6578.69	7247.42	9510.59	12808.3	3453.02	4818.76	4395.8	7186.5	7610.59	15496.9	7621.54	3836.77	9008.06	1204.08	4802.15	6371.58	3540.49	9550.15	4117.39	6552.31	7919.6	7901.71	-0.0032634	0.994545	0.00237568
Perphenazine	Perphenazine	HMDB0014988	6072.61	8126.84	6169.31	8401.49	22860	35964.2	6601.62	11722	14867.1	17230.7	21626.2	5869.09	6055.1	2378.61	21904.9	9000.64	3036.67	11821	2592.3	3554.8	10326	17277.1	0.742575	0.274071	0.562137
Phaseolic acid	Phaseolic acid	HMDB0031897	10699.8	36116.8	19272	27474.4	17148.3	7901.44	19172.3	16353.7	21086.7	23592.3	23548.6	21962.9	11070.1	8059.08	16167.4	3933.22	18891.5	14576.5	18943.9	11018.2	22142.3	17621.3	-0.329483	0.407099	0.390299
Phenol	Phenol	HMDB0000228	30472.9	15144.4	21471.5	15499.5	20889.4	37429.8	20895.9	6472.45	27386.8	17182.8	85395.4	182407	79590.6	108849	218195	135368	221427	162923	180872	151307	20695.6	21873.5	0.0798661	0.845676	0.0727959
Phenprocoumon	Phenprocoumon	HMDB0015081	250603	54419.6	80269.1	44520.2	141716	69544.2	87667.9	40536.9	87835.2	79607.2	0	2406	2735.69	38581.7	2903.09	2370.24	0	0	0	1785.95	114305	73038.3	-0.646169	0.321401	0.492953
Phenol sulphate	Phenyl hydrogen sulfate	HMDB0060015	77508.8	4.55821e+06	1.96385e+06	1.866e+06	7.4054e+06	1.04513e+06	1.84214e+06	1.84736e+06	1.31643e+06	1.54272e+06	2.6862e+06	7.1209e+06	130820	50456	2.76705e+06	253800	540940	1798060	2.78192e+06	1.94346e+06	3.17419e+06	1.51876e+06	-1.0635	0.233905	0.63096
Phenylacetic acid	Phenylacetic acid	HMDB0000209	234978	279763	227679	223754	242613	235181	178727	217244	194385	188094	204644	222337	184128	194125	235678	166014	225680	172833	212300	194592	241757	202726	-0.254028	0.0265021	1.57672
Phenylalanylproline	Phenylalanylproline	HMDB0011177	211131	108221	125743	93776.4	162000	93443	122090	97820	92111.2	111730	68473.2	54809.6	101506	99058.2	73950.4	85674.9	95554.5	94980.8	95475.2	87266.4	140174	103439	-0.438444	0.13159	0.880778
Creatine phosphate	Phosphocreatine	HMDB0001511	949742	654218	314683	812882	1.16699e+06	328969	258178	253432	299979	405147	407688	369175	470854	465128	950813	186762	197825	175263	370119	175737	779703	309141	-1.33466	0.0122577	1.91159
Phosphodimethylethanolamine	Phosphodimethylethanolamine	HMDB0060244	5952290	1.80868e+06	2.76367e+06	1.77532e+06	1.34733e+06	5.07783e+06	4.51859e+06	3.44932e+06	4147654	5.30986e+06	6.00282e+06	5.30015e+06	7.23225e+06	4996546	3886510	3.61282e+06	3.08893e+06	2.78576e+06	3488440	2.64265e+06	2.72946e+06	4.50065e+06	0.721519	0.085198	1.06957
PEP	Phosphoenolpyruvic acid	HMDB0000263	269502	456007	252575	358360	196513	518566	592522	500308	351393	696804	213316	323191	325269	211531	155797	105267	328781	241811	514457	315455	306591	531919	0.794888	0.0147887	1.83007
Phosphorylcholine	Phosphorylcholine	HMDB0001565	447316	143735	182440	117740	83611.2	355244	294375	234175	266840	362936	372400	296390	447724	294070	251524	192215	170744	156190	208641	133037	194969	302714	0.634715	0.160923	0.793382
D-phospho-L-serine	Phosphoserine	HMDB0000272	28649.8	37630.1	18380.6	17903	21741.4	37118.5	31629.2	27597.5	35219	19293	50558.4	46314.7	56433.3	18806.3	40357.8	41597	58400.1	46382.8	63219.5	40921.5	24861	30171.5	0.279301	0.309185	0.509782
Phytosphingosine-1-P	Phytosphingosine-1-P	HMDB0012280	5088.46	13302.6	8369.44	19184	4745.41	6795.56	23500.4	10082.2	14829.5	6913.78	21275.3	4929.55	12398.1	17818	8308.01	10581.9	30221	28029	18929.2	20840.3	10138	12424.3	0.293394	0.597308	0.223802
Pilocarpine	Pilocarpine	HMDB0015217	10798.9	4699.1	4554.42	10780	11507.8	0	3291.68	8497.36	7287.63	12402.5	42736.6	35016.2	55602.8	56909.1	33681.6	26411.5	22852.8	57137.1	60514.5	22955.7	8468.03	6295.83	-0.427631	0.437492	0.35903
Pimelic acid	Pimelic acid	HMDB0000857	77960.6	312848	84611.3	95752.2	199852	38845.1	67449.6	45576.8	37975.5	34593.4	92618.5	47874.3	170521	123373	133253	108059	197484	73066	117363	94166.3	154205	44888.1	-1.78044	0.0442134	1.35445
Pindolol	Pindolol	HMDB0015095	0	0	0	0	0	23102.7	10207.7	18149.9	34820.2	26196.2	0	0	0	0	0	26592.8	39893.1	34240.5	60680.3	49478	0	22495.3	#DIV/0!	0.000580809	3.23597
DL-Pipecolic acid	Pipecolic acid	HMDB0000070	1.03547e+06	785066	576937	647007	733189	821187	853324	476007	681489	807706	703216	871188	533831	509302	742892	343664	302348	417762	285321	303728	755534	727943	-0.0536718	0.799062	0.0974197
Piperolactam D	Piperolactam D	HMDB0038583	14854.6	7196.77	16766.7	4637.6	28983	9332.25	8400.07	15004.3	18835.1	13472.9	0	0	1124.88	3704.68	0	0	0	0	0	0	14487.7	13008.9	-0.155333	0.760222	0.11906
Piritramide	Piritramide	HMDB0041990	1723.07	0	0	0	1308.04	53431.4	37560.1	55709.3	37370.7	39347.1	0	0	0	0	0	23436.9	13945.9	34308.1	49051.1	45244.9	606.222	44683.7	6.20376	4.79205e-06	5.31948
Piroxicam	Piroxicam	HMDB0014694	81849.9	151035	159274	180488	140438	286788	315831	332740	354847	350812	322485	371927	324364	236827	299167	209398	254877	219766	252445	305220	142617	328203	1.20244	1.92257e-05	4.71612
Polyethylene, oxidized	Polyethylene, oxidized	HMDB0032472	14615.3	69273.1	0	134197	63061	0	399.74	0	0	0	37996.3	38527.6	107956	111494	75634.4	17877.1	17678.9	7931.83	8804.59	10415.6	56229.3	79.948	-9.45805	0.0449741	1.34704
Polyporusterone B	Polyporusterone B	HMDB0038496	0	2303.56	2999.88	6831.77	1644.04	1912.93	2038.32	2390.93	1206.33	1981.56	4982.97	1530.67	5715.08	3299.78	1974.46	21013.4	16521.9	20600.5	32888.5	31308.3	2755.85	1906.01	-0.531939	0.48108	0.317783
Prolyl-Threonine	Pro-Thr	HMDB0029027	205886	129602	142323	132542	144243	206064	248367	152877	213306	238655	45887.8	44088.5	69974.5	70549.2	37034.7	201646	128006	138656	104819	173607	150919	211854	0.489291	0.0233321	1.63205
Prolylhydroxyproline	Prolylhydroxyproline	HMDB0006695	12794.4	2261.78	2540.2	13641.3	2872.46	1991.92	8141.73	3976.97	2370.07	2358.96	11385.1	7193.46	17292.2	9496.65	7944.56	7515.44	6825.67	7551.28	9376.18	5767.33	6822.03	3767.93	-0.85643	0.316153	0.500102
Propenoylcarnitine	Propenoylcarnitine	HMDB0013124	736645	724062	419354	1.09512e+06	693432	56389.8	62466.7	87479.1	80638.8	93505.7	261515	118621	270910	532063	295590	155630	81010	96117.3	68512	83180.3	733722	76096	-3.26934	0.000288369	3.54005
Propionic acid	Propionic acid	HMDB0000237	9.91657e+06	8.75238e+06	6.70002e+06	6.97079e+06	1.66145e+07	1.383e+07	1.59784e+07	1.46355e+07	1.40814e+07	1.15204e+07	8.15844e+06	1.5321e+07	9.28083e+06	7.63947e+06	1.08843e+07	2.08102e+07	1.87188e+07	1.7191e+07	1.67278e+07	1.68191e+07	9790854	1.40092e+07	0.516863	0.0619399	1.20803
propionyl-CoA	Propionyl-CoA	HMDB0001275	41138.8	148330	78194.2	53285.6	150889	82190.9	99336.1	102059	118334	93734.6	30142.7	78511.3	50150.7	7281.99	53620.7	101233	172096	117971	59810.7	105808	94367.5	99130.9	0.0710458	0.848029	0.0715893
Propionylcarnitine	Propionylcarnitine	HMDB0000824	175497	186467	126854	281511	271453	23114.8	28845.1	10166.4	19959.6	18401.7	92529.8	38816.9	116015	171681	126313	32395.2	14504.8	14228.2	3421.77	22204.4	208356	20097.5	-3.37396	0.000226752	3.64445
Propofol	Propofol	HMDB0014956	28504.5	22341.4	28881.5	29723	43400.7	23608.4	17683.3	25586.5	28703.3	27968.5	39075.3	22939.8	35963.7	13365	39431.2	14846	18985.9	11613.8	14896.6	19982.1	30570.2	24710	-0.307031	0.179909	0.744946
Propylene glycol mono- and diesters of fats and fatty acids	Propylene glycol mono- and diesters of fats and fatty acids	HMDB0032494	259162	89091.6	170200	175884	590213	1.3119e+06	77738.4	142644	131359	61466.9	333094	175513	177098	179629	444342	1.47734e+06	288842	463747	167698	318618	256910	345021	0.42542	0.741081	0.130134
Pseudoecgonine	Pseudoecgonine	HMDB0006348	3534.19	3008.25	1323.44	0	3058.02	4683.04	10065.8	0	1568.16	12467.1	0	3933.48	2283.11	0	5040.19	0	4907.75	2453.96	343.7	5377.38	2184.78	5756.81	1.39778	0.18966	0.722025
Pterin	Pterin	HMDB0000802	59870.2	104893	63811.3	91757.6	95463.9	40167.2	56634.3	77469.9	73452.6	50078.6	40717.8	68118.4	60417.3	73682.5	38711.2	84502.1	103593	99763.5	89012.3	92636.9	83159.1	59560.5	-0.481519	0.0723796	1.14038
Pterosin O	Pterosin O	HMDB0030761	164249	187962	167007	142912	163509	122465	143096	176224	173492	161022	181841	137818	127592	142461	164431	147074	143528	130990	121644	137066	165128	155260	-0.0888995	0.447341	0.349362
Pyridoxamine	Pyridoxamine	HMDB0001431	56219.4	108715	67606.6	107919	101721	153202	239493	89743.9	166633	151173	143565	135635	164547	82729.2	97280.9	127311	80007.7	79663.9	57422.9	75146.2	88436.2	160049	0.855804	0.0262436	1.58098
pyridoxamine-5-phosphate	Pyridoxamine 5'-phosphate	HMDB0001555	84785.9	108458	111826	94872.7	83378.6	64601.7	58638.7	48981.8	51626.6	42629.2	26992.9	19244.5	34154.4	8866.71	22489	34683.6	30727.2	24832	23946	25037.8	96664.4	53295.6	-0.858968	0.0002619	3.58186
Pyrocatechol sulfate	Pyrocatechol sulfate	HMDB0059724	3380.7	2501.9	2281.61	2729.43	5757.16	506098	745181	353967	531321	609126	2086.44	4984.16	8751.59	0	5220.81	177170	428791	445496	513217	603329	3330.16	549139	7.36544	2.79499e-05	4.55362
Pyroglutamic acid	Pyroglutamic acid	HMDB0000267	7453314	6.26211e+06	7.84542e+06	5.31597e+06	11059003	5.92324e+06	5.29177e+06	5.80599e+06	8756619	6553374	34971584	48169136	24035482	30388304	35912048	74132320	23068026	20280014	17667874	15422823	7.58716e+06	6.4662e+06	-0.230642	0.357941	0.446189
Pyrrole-2-carboxylic acid	Pyrrole-2-carboxylic acid	HMDB0004230	381192	395820	589693	437785	1.01606e+06	438087	402496	440351	518293	389582	568961	1.72093e+06	447544	356607	518731	1.07355e+06	596173	544546	622307	561845	564110	437762	-0.36583	0.32683	0.485678
Pyruvaldehyde	Pyruvaldehyde	HMDB0001167	1.53126e+06	786354	547466	795793	869340	1.3533e+06	1.70023e+06	1.37551e+06	1.18096e+06	1.17834e+06	840806	887571	1.06177e+06	1.12241e+06	1.50452e+06	2.12267e+06	2.11662e+06	2.63318e+06	3.02151e+06	2.61861e+06	906043	1.35767e+06	0.583479	0.0454908	1.34208
Pyruvic acid	Pyruvic acid	HMDB0000243	477875	246822	119726	195910	327579	296625	284352	255419	162318	258613	109490	153210	247021	223643	216934	212683	331035	268025	377828	253784	273582	251466	-0.121615	0.744879	0.127914
Quinaldic acid	Quinaldic acid	HMDB0000842	11654.8	1365.86	4926.73	5369.65	5501.31	8251.23	6616.49	7863.33	10641.2	11623.7	11165.7	12916.2	4817.3	9779.54	6275.27	6421.84	11054.5	14682.3	7390.65	13782.1	5763.68	8999.19	0.642806	0.126727	0.897132
R-138727	R-138727	HMDB0014258	0	0	0	1640.99	0	11401.7	16744.2	10471	22800.4	16199.4	30902.7	36393.8	36855.3	23586	16680.1	21230.3	49018	43784.5	36785.5	14429.3	328.198	15523.3	5.56373	0.000136416	3.86513
riboflavin	Riboflavin	HMDB0000244	97219	45074.1	34408.4	33774.8	80450.6	52065.3	54630.2	18359.8	38663.7	22463.4	37246.1	41305.9	47633.6	23095.9	29233	85313.1	40149.5	26955.7	28854.2	28145	58185.4	37236.5	-0.64394	0.197878	0.703603
Ribothymidine	Ribothymidine	HMDB0000884	19952.8	6753.66	20174.2	23826.4	52448.2	6205.48	13549.7	16553.3	34332.3	10938.9	126138	439660	112588	20826.5	91437.1	217004	115657	77158.3	116699	91408.9	24631	16315.9	-0.594196	0.379636	0.420633
Rutagravine	Rutagravine	HMDB0033446	19581.2	8716.96	13412.4	4054.09	12565.9	7541.22	2052.73	10416.7	8228.11	6944.65	17470.3	3205.63	22460.3	11915.4	11023.7	1118.68	0	1266.19	1634.69	1214.17	11666.1	7036.69	-0.729355	0.152127	0.817793
S-3-oxodecanoyl cysteamine	S-3-oxodecanoyl cysteamine	HMDB0059773	0	0	3736.67	2981.79	3369.39	15466.9	23006.6	4657.27	16751.2	9532.52	5394.06	40749.4	36456.4	11335.2	31409.6	37100.2	25587.2	40997.3	28975.4	69492.7	2017.57	13882.9	2.78262	0.0065365	2.18465
S-Lactoylglutathione	S-Lactoylglutathione	HMDB0001066	0	0	2702.55	0	0	53860.1	66735.9	62122.5	63861.9	65231	2740.31	1588.74	2828.31	2760	0	19419.9	28474.9	15215.3	16745.7	14503.3	540.51	62362.3	6.85021	4.25418e-09	8.37118
S-Prenyl-L-cysteine	S-Prenyl-L-cysteine	HMDB0012286	6346.38	0	23561.6	26203.8	8149.87	9828.73	21875.6	19043.3	40006.2	25109.5	17234.7	62342.2	85590.4	40054.5	44281.7	76444.7	79679.1	93329.8	83965.6	112301	12852.3	23172.6	0.850393	0.183809	0.735634
S-Propyl 1-propanesulfinothioate	S-Propyl 1-propanesulfinothioate	HMDB0034394	28636.7	12590.5	16298.7	6136.59	15352.8	134288	139882	93274.5	105620	100937	16845	11772.4	14668.3	11711.9	7241.83	73889.4	47290.7	44974.3	34505.4	39252.6	15803.1	114800	2.86085	9.4551e-06	5.02433
2-Hydroxy Hippuric Acid	Salicyluric acid	HMDB0000840	6211.58	2296.01	1860.83	1893.22	5100.81	8190.98	25609.8	5770.59	6638.03	17470	14473.8	2977.59	8593.79	2039.75	2377.62	3881.83	6061.84	23982.7	22802.2	25331.5	3472.49	12735.9	1.87486	0.0467828	1.32991
Samin	Samin	HMDB0038926	21255	15279.1	8725.44	17590.9	34841	20752.9	21062.5	19811.9	10412	21821	2813.47	11434.4	3322.55	3749.58	6667.23	9302.48	7352.67	5300.64	7663.92	6743.38	19538.3	18772	-0.057718	0.877731	0.0566387
sarcosine	Sarcosine	HMDB0000271	5.98422e+07	2.15247e+07	1.70243e+07	1.99991e+07	3.78479e+07	4.94964e+07	5.58609e+07	5.48628e+07	4.01402e+07	4.23493e+07	2.45907e+07	4.7843e+07	3.21613e+07	3.04926e+07	3.43553e+07	8.3472e+07	1.27195e+08	6.27277e+07	9.71322e+07	6.16411e+07	3.12476e+07	4.85419e+07	0.635483	0.07989	1.09751
Sebacic acid	Sebacic acid	HMDB0000792	95460.6	283731	89633.3	292964	231576	0	0	0	9469.96	0	103205	71303.9	132221	212777	133636	83688.8	47150	84043.5	27448.6	91713.1	198673	1893.99	-6.71282	0.00225667	2.64653
Secobarbital	Secobarbital	HMDB0014562	4410.29	10469.5	0	5590.04	0	349946	501936	268124	335752	407782	3134.7	8713.01	5648.18	2220.81	8193.49	399320	395706	245215	223550	335567	4093.96	372708	6.5084	1.35644e-05	4.8676
Senecioic acid	Senecioic acid	HMDB0000509	25748.7	40644.4	37649.1	39479.8	38988.1	43574.8	35474.8	53856.7	42910.6	35119.3	57536	34810.7	41587.6	52959.4	36859.2	56923.9	50524.2	52436.6	43700.5	47247.7	36502	42187.2	0.208832	0.229961	0.638346
serine	Serine	HMDB0062263	2.26164e+06	1.40154e+06	1.24028e+06	2.01003e+06	1.76125e+06	2.4539e+06	2.83658e+06	2.72476e+06	3.17093e+06	2.60383e+06	3.22063e+06	2.63669e+06	2.75761e+06	3.65914e+06	3.40572e+06	7.22468e+06	9.68152e+06	8.79907e+06	7.77684e+06	7.50613e+06	1.73495e+06	2.758e+06	0.66873	0.00183332	2.73676
Serylthreonine	Serylthreonine	HMDB0029049	15180.6	11329.3	14999.5	14030.5	8620.23	15078.5	15656.7	13809.6	12854.3	10656.1	17202	14062.9	10733.9	11413.1	16095.6	11904.8	17774.3	17179.7	18438.4	16270.3	12832	13611	0.085029	0.626231	0.203266
shikimate	Shikimic acid	HMDB0003070	15844.4	10382	7794.17	10518.4	10634.9	2706.09	7779.2	14241.5	6141.14	2752.8	5626.3	13260.4	4468.09	5934.82	6904.61	9041.03	11221.3	7833.42	7492.85	8698.64	11034.8	6724.15	-0.714635	0.122134	0.913163
Sinapyl alcohol	Sinapyl alcohol	HMDB0013070	12105.5	12120.5	11594.3	7345.72	9841.35	11748.9	5490.37	2356.12	9303.43	8813.19	2415.49	7758.01	11031.2	5480.12	8633.81	3662.09	6243.95	7415.06	6041.48	4944.59	10601.5	7542.41	-0.491168	0.141282	0.849914
Smilagenone	Smilagenone	HMDB0036941	6848.5	10052.4	4874.26	3825.55	7409.47	11683.2	5640.45	16741	2747.52	3942.92	10526	6057.46	23911.9	5260.75	20673.2	0	22999.6	9491.67	25379.9	6315.41	6602.04	8151.01	0.304067	0.601966	0.220428
Sodium Tetradecyl Sulfate	Sodium Tetradecyl Sulfate	HMDB0014607	378147	290355	557761	261276	180450	124400	109010	249557	472173	177250	97966.1	103557	71248.7	115677	95643.3	244658	88422.6	122961	82236.8	45481.4	333598	226478	-0.558739	0.279205	0.554077
Sorbitol	Sorbitol	HMDB0000247	265272	248155	261146	213125	531504	230996	244789	208976	232116	178314	156048	217039	136012	146906	227573	622021	206573	210141	172206	239108	303840	219038	-0.472131	0.187391	0.727251
Spectinomycin	Spectinomycin	HMDB0015055	9512.16	12240.9	6500.29	15369	11350.8	11623.9	8588.25	11002.8	19053.2	16018.1	11697.4	13569.2	12252.2	10078.3	16636.6	18741.2	12741	13462.5	13711.5	11472.5	10994.6	13257.3	0.269984	0.370976	0.430654
Stearic acid	Stearic acid	HMDB0000827	36292628	30488892	44098912	35222676	63528296	24733100	24288908	26958944	27470588	18825846	41678432	47652956	47118500	46635168	47870356	70000632	44230564	42372640	39984908	38235044	4.19263e+07	2.44555e+07	-0.777697	0.0199003	1.70114
Stearyl citrate	Stearyl citrate	HMDB0032521	28924.2	54067.4	61233.3	45128.2	60382.5	6721.56	5330.2	5447.95	18812.7	7911.96	106377	78246.6	69560.5	34240.5	76664	17829.9	7277.14	13598.9	7278.95	15331.2	49947.1	8844.87	-2.49749	0.000228882	3.64039
Streptomycin	Streptomycin	HMDB0015214	78087	14470.8	12397.5	8372.6	40174	9461.9	15575.9	13566.6	5139.16	13503.8	6697.93	56779.1	36523.5	53830.8	23263.6	57921.3	22399.1	8830.42	42936.2	18581.7	30700.4	11449.5	-1.42298	0.183786	0.735687
Suberic acid	Suberic acid	HMDB0000893	33567.1	57909.1	15501.8	8696.44	24730.2	11163.2	8582.47	15235.4	9797.41	4505.18	6547	5082.47	31077.8	23968.3	15315.9	15534.4	14298.9	11640.3	13282.6	18169.7	28080.9	9856.73	-1.51041	0.0704126	1.15235
Suberyl Glycine	Suberylglycine	HMDB0000953	538760	1.72351e+06	268657	3.77536e+06	1.22716e+06	14558.5	13506.6	36910.3	40214.3	14118.2	496822	265345	855321	2.17704e+06	400051	200393	53115	86313.2	24723.8	67876.9	1.50669e+06	23861.6	-5.98055	0.0443201	1.3534
succinate	Succinic acid	HMDB0000254	158392208	149140768	125079160	128789304	275792320	211343152	234298672	220578544	222332240	193974016	131687712	227617936	143416048	111134168	167285424	271305600	228044592	219419328	216736784	230660688	167438752	2.16505e+08	0.370769	0.124448	0.905013
Succinic anhydride	Succinic anhydride	HMDB0032523	23407	69933.4	41300.5	42781.4	19860.3	45319.2	14622.2	21017.8	34021.2	36287.9	46177	40791.7	34049.1	68848.5	73461.4	20012.8	18634.4	33009.7	31612.7	23620.1	39456.5	30253.6	-0.383155	0.40501	0.392535
taurine	Taurine	HMDB0000251	7.96073e+08	5.41853e+08	7.49411e+08	4.82876e+08	7.61386e+08	6.81528e+08	6.40813e+08	6.30292e+08	6.46468e+08	6.55502e+08	4.17269e+08	2.68791e+08	4.01503e+08	4.72896e+08	3.18748e+08	2.30378e+08	2.10365e+08	2.50159e+08	2.29307e+08	1.96781e+08	6.6632e+08	6.5092e+08	-0.0337336	0.817539	0.0874913
Taurochenodeoxycholate-3-sulfate	Taurochenodeoxycholate-3-sulfate	HMDB0002486	98074.8	47253.8	10732.7	62674.2	63182.1	24689.5	31303.7	28599.3	14918.3	18822.8	6098.72	12929.9	4238.65	48793	76533.6	36043.2	108562	140833	67348.7	43870.5	56383.5	23666.7	-1.25241	0.0533529	1.27284
Taurocyamine	Taurocyamine	HMDB0003584	910067	659419	520486	589629	854018	658553	768618	179239	511192	517118	379410	122910	139288	131859	82232.9	60442.4	52383.4	55940.9	66278.1	12416.3	706724	526944	-0.423498	0.187138	0.727838
Taurodeoxycholic acid	Taurodeoxycholic acid	HMDB0000896	1.81061e+06	294560	595769	527649	3.7592e+06	670740	751446	447573	283449	463164	1.26769e+06	1555270	510958	1.7125e+06	2.41175e+06	886131	1.04814e+06	1648154	1.0982e+06	887372	1.39756e+06	523274	-1.41727	0.216837	0.663866
Tauroursodeoxycholic acid	Tauroursodeoxycholic acid	HMDB0000874	51932048	62039596	40329708	53292084	134566672	48186188	39041552	31960530	18749520	22272032	70084600	110464440	26695846	75666776	128981536	56830224	61497252	70401824	60632068	51291052	6.8432e+07	3.2042e+07	-1.09471	0.0742354	1.12939
Terbutaline	Terbutaline	HMDB0015009	115741	43750	58562.3	67455.5	46750.4	25471.9	34292.6	47413.3	29986	48536.2	39303.9	16331.6	45723.9	49646.1	22189.3	75334.1	62305.4	82797.2	49048.4	57442.2	66451.9	37140	-0.839335	0.066932	1.17437
Tetracosahexaenoic acid	Tetracosahexaenoic acid	HMDB0002007	1.70765e+06	768546	738633	1.96583e+06	1.1038e+06	338948	243944	386052	570819	274372	2376475	3.04963e+06	1.73794e+06	1.52348e+06	1.91548e+06	4.4177e+06	2.4241e+06	2488525	2.68963e+06	1.95097e+06	1.25689e+06	362827	-1.79251	0.00804029	2.09473
Tetracosanoic acid	Tetracosanoic acid	HMDB0002003	86273	148370	103344	96580.6	210284	82496.4	18347.3	49458.9	168756	44962.2	179519	179799	102911	100178	338779	85574.9	68974.1	65763.4	154136	45031.1	128970	72804.1	-0.824947	0.144346	0.840595
Tetradecanedioic acid	Tetradecanedioic acid	HMDB0000872	63329.5	364338	47451.9	1.10194e+06	571821	10667	13066.3	30728.2	30855.5	9066.57	314841	367092	1.28953e+06	1.95517e+06	480022	162696	65916.6	117849	76325.9	93393.6	429777	18876.7	-4.50891	0.0676877	1.16949
TetraHCA	TetraHCA	HMDB0062534	20351.9	6504.21	3761.39	10285	14967.4	2939.61	3160.16	5383.48	3071.68	4772.05	24414.1	26480.2	27673	24822.8	16136.9	17930.3	11519.3	9345.25	12603	10130.1	11174	3865.4	-1.53146	0.0413573	1.38345
Tetrahydro-2,5-furan-diacetic acid	Tetrahydro-2,5-furan-diacetic acid	HMDB0059767	51175.5	193527	71013.4	122437	149250	0	6043.47	9183.4	1193.73	0	34268.9	22764.6	43086.4	41709.7	50765.8	13912.6	11284.6	5396.28	12217.4	17956.9	117480	3284.12	-5.16077	0.00227126	2.64373
Tetrahydrodipicolinate	Tetrahydrodipicolinate	HMDB0012289	21582.5	15425.3	15324	9759.36	18220.9	12751.1	8645.09	14913.1	13330.6	9741.74	5570.04	5885.16	8824	17362.6	7111.54	24712.3	13734.4	13502.3	10512.8	8032.53	16062.4	11876.3	-0.435598	0.102193	0.990577
Thiamine pyrophosphate	Thiamine pyrophosphate	HMDB0001372	164046	217817	180435	203664	144722	114131	120307	91268.8	110735	109472	84319.2	95434.5	97511.8	119545	56876.2	88551.9	82599.3	85012.7	70864	85326.7	182137	109183	-0.738276	0.000823452	3.08436
Thiodiacetic acid	Thiodiacetic acid	HMDB0042032	77516.3	35010.2	35033.8	33400.3	19531.3	55741.8	54925	43098.4	56429.5	54182.7	19541.1	90607.2	47485.7	67679.9	17941.7	77802.2	81425.3	70079.1	84696.7	61761.7	40098.4	52875.5	0.399055	0.241628	0.616853
Thiomorpholine 3-carboxylate	Thiomorpholine 3-carboxylate	HMDB0059611	83954.4	16962.1	55169.4	38487	16172.4	113847	126083	93079.4	94577.9	110969	70845.8	107175	125990	110533	93415.1	361004	308481	178413	403604	257144	42149.1	107711	1.3536	0.0016904	2.77201
Thonzylamine	Thonzylamine	HMDB0240222	9978.08	19284.3	23056.9	41653	31048.8	57129.6	74906.4	62438.7	70776.4	77866.1	27217	30575.6	26183.5	25382.7	32529.9	24288.9	47637.8	76530.3	94438.9	93688.1	25004.2	68623.4	1.45653	0.000170953	3.76712
Threoninyl-Tyrosine	Threoninyl-Tyrosine	HMDB0029073	0	2784.47	0	2105.1	0	42256	68949.3	59448.6	80061.1	74536.6	1806.99	1471.94	0	0	0	98264.8	56887.7	50520	21791.9	54186.3	977.914	65050.3	6.0557	1.14064e-05	4.94285
Thymine	Thymine	HMDB0000262	59851.8	40438.1	30500.5	47506.2	44272.5	38835.3	38003.8	35810.6	42200.8	28530.1	86946.2	166022	38586.2	60456.6	83654.5	77827.9	66687.7	84670.2	58324.5	53301.5	44513.8	36676.2	-0.279412	0.177282	0.751336
Tiglic acid	Tiglic acid	HMDB0001470	0	0	24051.4	52573.2	27484.6	10798.8	24644.8	11330.9	17462.3	33409.2	5545.64	2904.5	19316.1	43961.2	46177.7	45831	42462	54467.8	41642	18386.2	20821.9	19529.2	-0.0924655	0.906959	0.0424123
N-Tiglylglycine	Tiglylglycine	HMDB0000959	2.58913e+06	2.02021e+06	2.04684e+06	2.57788e+06	1.75903e+06	1.10803e+06	1.46513e+06	1.03006e+06	1.09596e+06	1.28125e+06	1.01684e+06	1.03106e+06	703733	1.26837e+06	1.41107e+06	1.85903e+06	651824	678034	523222	870545	2.19862e+06	1.19609e+06	-0.878273	0.000587631	3.2309
Tranexamic Acid	Tranexamic Acid	HMDB0014447	7260.27	5629.9	5221.53	6388.77	6178.41	5427.4	10396.2	5268.13	4738.19	5951.7	3077.57	4956.6	7595.79	3597.31	4865.75	7921.97	6344.64	1882.26	7934.18	4892.1	6135.78	6356.32	0.0509464	0.844089	0.0736117
trans-1,2-Dihydrobenzene-1,2-diol	trans-1,2-Dihydrobenzene-1,2-diol	HMDB0001164	10936.6	13858	19803.6	9806.05	7863.98	9188.41	13537.1	15136.7	5083.72	10626.2	13223.5	7892.29	6502.02	13758	5668.16	9273.69	13725.6	25141.5	24700.4	21500.8	12453.6	10714.4	-0.217014	0.540378	0.267302
trans-Ferulic acid	trans-Ferulic acid	HMDB0000954	6350.03	9633.45	5720.46	14663	4521.68	41608.2	43711.6	48426.6	42493.7	43872.4	6151.02	6901.88	11716.5	2099.25	9701.98	38471.3	24678.6	21760	36829.4	36157.8	8177.73	44022.5	2.42847	1.85329e-07	6.73206
Traumatic acid	Traumatic acid	HMDB0000933	130490	239961	165716	260664	209350	114682	96040.1	153703	127477	109421	197695	160703	163399	184888	148725	150066	139715	116240	97953.3	82413.9	201236	120265	-0.742676	0.0137313	1.86229
Triacetin	Triacetin	HMDB0029592	5336.64	3776.65	5677.16	7254.4	12650.9	9332.2	4769.89	2509.97	5587.74	10589.5	13026.8	9737.52	12718.9	23794.5	20309.5	14417.1	11509.6	17391	12282.9	24240	6939.14	6557.87	-0.08153	0.862851	0.0640643
Trichloroacetic acid	Trichloroacetic acid	HMDB0042048	84431.2	246896	167610	100765	118347	149501	87357.2	58861.4	111189	40796.3	58541.8	204644	34129.4	640646	93973.2	84532.1	101564	71914.1	76653.4	51712.8	143610	89541.1	-0.681534	0.161767	0.791111
Tricholomic acid	Tricholomic acid	HMDB0030412	71304.8	33766.2	28176.4	55297.4	66615.3	73236.1	68702.4	70264.5	42040.8	47189.5	66029.4	35878.6	33719.7	38726.5	35067.8	39229.1	39873.7	44994.1	49097	52328.2	51032	60286.7	0.240436	0.416636	0.380243
Trifluoroacetic acid	Trifluoroacetic acid	HMDB0014118	3.02846e+06	1.56597e+06	1.82025e+06	1.84521e+06	1.72309e+06	3.19746e+06	2.7058e+06	2.36402e+06	2.92127e+06	3.93748e+06	1.55946e+06	888406	1.15004e+06	1.97422e+06	718902	1.11661e+06	566363	1.94021e+06	1.68841e+06	1.42555e+06	1.9966e+06	3.02521e+06	0.599491	0.0249219	1.60342
Trigoforin	Trigoforin	HMDB0029495	21145.2	21277.2	18297.5	14731.5	25580.5	15568.1	13012.8	22298.2	14266.1	9896.64	26513.5	11337.9	13306.4	20733.3	26046.9	9282.81	16895.6	12978.4	12504.4	14812	20206.4	15008.4	-0.429045	0.0930061	1.03149
Trimethylaminoacetone	Trimethylaminoacetone	HMDB0012296	6420.17	7623.2	10622.9	9424.58	8187.1	7666.81	15720	8328.76	11779.6	11764.2	4329.67	11702.6	7013.78	11033.9	6655.74	16858.2	4063.01	4044.8	4564.33	5453.13	8455.59	11051.9	0.386312	0.146866	0.833078
Tryptamine	Tryptamine	HMDB0000303	15923.3	7500.32	10000.3	5020.94	11837.2	12330.5	9331.46	9679.74	14586.2	12874.7	11544.2	20937.7	16682.3	15534.6	16586.6	22589.2	27858.7	22306.7	36447.6	36558.8	10056.4	11760.5	0.225836	0.443201	0.3534
Tyrosol 4-sulfate	Tyrosol 4-sulfate	HMDB0041785	79119.5	14694.9	355.25	15996.6	9786.62	23673.3	34169.4	17604.7	23408.5	30900.4	8966.86	10112.8	24571.9	11694.8	13661.1	46858.3	24426.4	31851.4	17413.3	34346	23990.6	25951.3	0.113337	0.894757	0.0482948
UK-121,265	UK-121,265	HMDB0060893	19274.4	4160.74	15527.5	4633.49	6236.96	67485.3	57137.2	50239.8	41319.2	31002.7	14547	19917.9	31800.4	20747.8	15568.5	29741	36215	57463.3	36526.1	34647.2	9966.6	49436.8	2.31041	0.000496048	3.30448
Undecanedioic acid	Undecanedioic acid	HMDB0000888	114894	89243	50282.7	66518.1	93077.9	20747.9	20475.1	41130.6	34969.2	21235.6	29677.4	33946.1	85279.1	105257	67264.6	47241.4	85876.5	66666.3	31482	23436.2	82803.1	27711.7	-1.57919	0.00176743	2.75266
uracil	Uracil	HMDB0000300	2.01094e+06	2.07983e+06	2.90698e+06	2.12332e+06	5.03046e+06	2.41043e+06	2.27612e+06	2.2628e+06	2.58505e+06	1.98342e+06	3.12047e+06	8.9311e+06	2.40977e+06	1.82138e+06	2.77957e+06	5.52345e+06	3.24389e+06	3.0309e+06	3.43409e+06	3.02805e+06	2.83031e+06	2.30356e+06	-0.297091	0.391944	0.406775
3-Ureidopropionic acid	Ureidopropionic acid	HMDB0000026	238392	240792	223540	191432	350440	361193	325838	258946	220440	196306	515091	1.44094e+06	383004	285979	559697	787837	795944	468841	688148	691141	248919	272545	0.130816	0.581529	0.235429
N-carbamoyl-L-aspartate	Ureidosuccinic acid	HMDB0000828	37046.6	17113.4	14444.4	21646.5	168323	370583	474953	520471	389854	417629	206249	2.19703e+06	60327	47896.5	1023176	137044	1.02977e+06	736911	2183468	609739	51714.8	434698	3.07137	1.27025e-05	4.89611
Uric acid	Uric acid	HMDB0000289	37464.1	8417.16	13514.4	15403.9	17964.5	21314.3	21670.7	15059.6	20961.3	20925.8	10859.4	16936.8	10129.6	23231.5	8590.06	11576.2	12008.7	7630.44	7680.38	5341.91	18552.8	19986.3	0.107376	0.787072	0.103986
uridine	Uridine	HMDB0000296	12583.7	15879.2	36535.3	16355.5	53012.2	22495.6	16200.1	9434.56	13540.3	15581.2	23149.5	48474.8	35327.4	14121.6	22981.5	47205.9	29275.4	26783.6	21963.8	21477	26873.2	15450.3	-0.798528	0.194636	0.710778
UDP	Uridine 5'-diphosphate	HMDB0000295	997344	1.33561e+06	1.40854e+06	1.19998e+06	636635	1.42008e+06	1.33552e+06	1.63983e+06	1.35187e+06	1.80053e+06	947514	2.2965e+06	832262	1.182e+06	604890	344937	1.02652e+06	973475	1.43596e+06	871392	1.11562e+06	1.50957e+06	0.436284	0.0447843	1.34887
Uridine triphosphate	Uridine triphosphate	HMDB0000285	6948.64	9977.62	6094.32	10425.9	2913.51	9879.95	10644.2	8656.09	6408.56	8359.79	8545.05	9103.07	6398.36	6352.17	7583.1	1473.67	2735	5074.22	7960.93	3499.22	7271.99	8789.72	0.273467	0.35714	0.447161
Urocanic acid	Urocanic acid	HMDB0000301	306171	76494.3	60797.5	68301.2	56324.7	121373	150089	117352	240389	91060.3	91340.7	145958	113284	223624	156341	106130	624358	468965	1.07541e+06	529905	113618	144053	0.34241	0.593433	0.226629
Urolithin B	Urolithin B	HMDB0013696	74294.2	32883.7	54471.3	33790	53998.9	61359.4	62107.8	60218.5	73883.7	50142.4	34244.3	2014.9	28230.2	34905.4	7859.51	1810.56	13346.6	11397.2	15428.8	9582.7	49887.6	61542.4	0.302898	0.210556	0.676633
Vanillic acid 4-sulfate	Vanillic acid 4-sulfate	HMDB0041788	4300.44	2978.1	10093.8	2901.61	5417.99	96544	126658	104536	67356.3	82181.8	15380.8	4809.34	4544.15	11777.7	7489.07	49156	40950.4	44347.7	61194	64840.7	5138.4	95455.3	4.21544	2.00585e-05	4.6977
Vanylglycol	Vanylglycol	HMDB0001490	8745.48	17693.8	20354.1	10935.2	11435.4	10535.1	15037.9	23976.4	17704.2	14607.9	18377	12300.3	0	11218.7	12327.8	15109.1	17770.4	4586.18	10101	6553.01	13832.8	16372.3	0.243163	0.440735	0.355823
Vignatic acid B	Vignatic acid B	HMDB0033617	57673.6	12755.5	23268	26034.7	63276.4	29715	8725.43	23499.7	8531.38	9015.36	14676.3	46009.2	32296.5	36927.4	19790.2	63304.7	30895.5	15979.7	22416.6	23959.7	36601.6	15897.4	-1.20312	0.0963136	1.01631
Vinylacetylglycine	Vinylacetylglycine	HMDB0000894	39212.6	42753.5	25869.7	39454.8	32140.4	87336.2	85374.3	57215.5	61985.2	70211.7	34447.1	53732.5	36390.3	40922.3	58824.2	83373.8	115130	73019.7	132008	134973	35886.2	72424.6	1.01305	0.000657194	3.18231
xanthine	Xanthine	HMDB0000292	9148307	9590209	9444166	11275480	19907826	7.92538e+06	5.85954e+06	5.44832e+06	6.55401e+06	5095738	10489593	16181739	8437156	6307358	15535413	24953696	7727884	5.82825e+06	6.12048e+06	7.85909e+06	1.18732e+07	6.1766e+06	-0.942825	0.0267061	1.57339
Xanthoxylol	Xanthoxylol	HMDB0029459	0	11632	11038.7	30066.9	11834.3	13347.6	11403.8	10729.6	7698.45	10940.6	15332.5	0	6878.34	1567.62	8952.02	7184.32	5120.04	2241.29	2029.4	0	12914.4	10824	-0.254746	0.682027	0.166198
Xanthylic acid	Xanthylic acid	HMDB0001554	54601	83994.4	121104	76147.4	70887.5	36252.4	41031.7	35824.8	31754.4	32545.5	26651.7	41636.9	29543	25755.4	28141	20447.3	6486.34	5996.76	0	3451.76	81346.8	35481.8	-1.19701	0.00340141	2.46834
Xenognosin A	Xenognosin A	HMDB0029539	2752.72	8502.2	5101.83	4906.56	2327.12	6457.12	7182.35	1603.9	1511.29	4138.28	0	0	1355.15	7933.95	5374.69	6763.02	2511.59	5472.65	8529.27	3682.16	4718.09	4178.59	-0.175186	0.746639	0.126889
Zapotinin	Zapotinin	HMDB0029677	2565.53	245.58	4893.37	8340.88	5354.82	676.98	9961.32	8162.96	3938.89	2659.3	2279.83	17397	5201.57	2231.36	0	11261.8	7209.03	14187.9	11880.7	2262.93	4280.04	5079.89	0.247174	0.726028	0.139047
Zymonic acid	Zymonic acid	HMDB0031210	27837.9	47438.9	33116.1	17848.8	14506.1	21603.8	12175.8	43775.3	21839.4	12894.3	6112.14	14816.4	29926.2	41090.7	20564.3	27183.3	28942	8253.24	24201.8	17969.7	28149.6	22457.7	-0.325901	0.506797	0.295166
Glucose 6-phosphate	Glucose 6-phosphate	HMDB0001401	3.88857e+06	4.51537e+06	3.9616e+06	4.27862e+06	3.83551e+06	5.80113e+06	4.92833e+06	4.3217e+06	4.54903e+06	4.64488e+06	4.61802e+06	5.33188e+06	5.71251e+06	9.14496e+06	5.70013e+06	6.02902e+06	7.49534e+06	7.99174e+06	4.96953e+06	5.24379e+06	4.09593e+06	4.84901e+06	0.243499	0.0309653	1.50912
UDP-D-glucose	UDP-D-glucose	HMDB0000286	9351296	12435723	7716364	14164043	7544294	3747864	3174302	3.68709e+06	2826184	4.44619e+06	7.89467e+06	18480760	14774459	9738785	10568479	3100357	10923905	7.33799e+06	10858890	8004640	10242344	3.57633e+06	-1.518	0.00111101	2.95428
fructose-1-6-bisphosphate	fructose-1-6-bisphosphate	HMDB0001058	18066.9	14898.7	15716.5	15167.7	10253.1	8115.4	7469.83	6136.37	5043.57	8476.26	10304.3	8650.9	12394.5	5987.5	8286.68	2741.43	2389.05	3993.38	2520.04	2767.45	14820.6	7048.29	-1.07226	0.000601972	3.22042
Xylulose 5-phosphate	Xylulose 5-phosphate	HMDB0000868	1452649	2087621	2057563	2.4888e+06	2.60945e+06	1.77249e+06	1.4051e+06	1.22827e+06	1.28282e+06	1.25016e+06	810054	825439	896109	1.18822e+06	1128262	1456461	948749	999178	812208	1.02016e+06	2.13922e+06	1.38777e+06	-0.624316	0.01062	1.97387

## Sheet: Fig1F-glycogen
	Hepatic glycogen
	Control
	49.1132	30.8508	49.1886	38.2293	36.4954	41.1788	41.8007	26.78
	L-Raptor-KO
	13.8889	18.7136	17.809	14.9537	23.0389	8.45162	12.8146	16.1976

## Sheet: Fig2-mRNA
	Srebp1c
		Control
	Fasted	1.36645	1.25651	0.65428	0.890181
	Refed	9.99519	24.3416	18.3285	5.61172	4.80867	9.25129	5.73753	10.2617
		L-Raptor-KO
	Fasted	0.163009	0.31249	0.18529	0.155808	0.158274	0.222993	0.675029
	Refed	0.360178	0.239623	0.344352	0.959211	0.230721	0.363736	0.544119	0.384964	0.180707
	Gck
		Control
	Fasted	1.64029	1.86283	2.19573	0.149048
	Refed	34.9201	30.5915	53.0623	20.7551	35.6193	44.5273	39.9436
		L-Raptor-KO
	Fasted	12.0648	4.95372	7.31651	1.39988	18.1067	3.99127	1.72712
	Refed	1.98681	0.394595	2.37457	2.01213	5.53753	1.20876	1.69531	3.39647	11.9128

## Sheet: Fig2-13C gavage
	Hexose phosphate
		M+0
	Control	172068	472504	284177	531237	406790	396069	405143
	L-Raptor-KO	1417000	986628	1520082	969701	801765	748932
		M+1
	Control	26123	30090.1	58482.2	78845.5	74369.3	61154.6	49155.7
	L-Raptor-KO	16949.1	76231.1	56568.7	9141.37	46915.2	52304.9
		M+2
	Control	39737.7	21642	81783.6	97418.5	76829.7	74313.8	72884.2
	L-Raptor-KO	18458.9	75234.2	68274.3	27422	61617.8	66701.7
		M+3
	Control	65524.4	57546.5	148731	149749	114293	133204	93528.4
	L-Raptor-KO	85157.6	188972	145436	56029	113210	121738
		M+4
	Control	12803	12112.8	42823.3	29361	26473.6	29340.3	13378.1
	L-Raptor-KO	13681.2	43484.7	23044.6	12174.6	22678.2	20750.9
		M+5
	Control	12675.6	6797.55	38476.3	25096.4	18360.5	31157.4	14993
	L-Raptor-KO	16453.7	36689.5	16595.6	7373.21	18580.4	17604
		M+6
	Control	155504	161151	272819	316940	226295	298152	202881
	L-Raptor-KO	326405	324037	200116	84576.5	147504	341063
	UDP-glucose
		M+0
	Control	69325	286260	38773.9	100353	98743.5	51331.8	120845
	L-Raptor-KO	867732	330746	1125338	1243434	535347	369629
		M+1
	Control	13530.6	24126.8	13382	16353.2	20180	11186.5	12834.9
	L-Raptor-KO	44452.6	60669.5	105236	88545.1	83101.6	31457.2
		M+2
	Control	19738.5	26744.4	17733.8	23047.6	22962.1	9013.65	22390
	L-Raptor-KO	87718.6	58709.9	197896	159719	108766	69284.3
		M+3
	Control	29141.2	37293.8	25119.9	29545.8	28300.1	20803.5	30343.5
	L-Raptor-KO	126057	101392	217642	216697	158290	83478.7
		M+4
	Control	7140.43	5651.79	3556.08	8743.78	4119.16	7247.74	3151.56
	L-Raptor-KO	17457.3	35342.5	50866.2	29599.1	40275.7	20937.4
		M+5
	Control	6767.01	3682.33	6678.09	6635.47	6727.37	3426.03	6531.13
	L-Raptor-KO	18498	21771	34867.8	24462.5	37084.9	18858.7
		M+6
	Control	75940.7	101231	35771.4	53809.9	50145.9	40275.1	52349.5
	L-Raptor-KO	230065	111421	171282	164793	131010	123432
	Hepatic glycogen
	Control	0.613939	0.323445	0.429052	0.539189	0.376708	0.443081	0.315958
	L-Raptor-KO	0.03336	0.04171	0.018353	0.036287	0.064825	0.084097

## Sheet: Fig3-mRNA 
	G6pc
		Control
	Fasted	0.681946	1.06258	0.980545	1.40741
	Refed	0.837935	0.911515	0.636136	0.398702	0.373399	0.389371	0.312951	0.508098
		L-Raptor-KO
	Fasted	0.708728	0.602654	0.301571	0.178415	0.0967056	0.312864	0.761178
	Refed	0.60939	0.402752	0.268432	0.268147	0.311699	0.564099	0.424998	0.618953	0.525359
	Gys2
		Control
	Fasted	0.899161	0.932474	1.2023	0.992
	Refed	1.07044	1.29515	1.29715	1.12259	1.09624	1.19506	0.9961	1.17709
		L-Raptor-KO
	Fasted	1.35922	1.59121	0.681436	0.657653	0.857211	1.02659	1.14583
	Refed	1.07955	0.696637	0.799294	1.34125	1.24221	1.16396	1.27018	1.04405	0.878292
	Pygl
		Control
	Fasted	0.828035	0.931651	1.04719	1.23786
	Refed	0.552521	1.37792	0.968452	0.545972	0.69865	0.660923	0.697199	0.849581
		L-Raptor-KO
	Fasted	1.03329	1.22372	0.561331	0.52885	0.455347	0.619361	0.641492
	Refed	1.26815	0.674544	1.09478	1.39534	0.859574	1.19811	1.69563	1.34834	1.41371

## Sheet: Fig3-GS activity
	GS activity
		Control
	Fasted	0.022232	0.022596	0.020815	0.020703	0.02238
	Refed	0.163349	0.157146	0.086976	0.094198	0.127836	0.120353
		L-Raptor-KO
	Fasted	0.018737	0.019789	0.012951	0.014249	0.013541
	Refed	0.016424	0.016958	0.017125	0.013945	0.015465	0.023242

## Sheet: Fig4-mRNA
	Ppp1r3b
		Control
	Fasted	1.29313	1.00822	1.30649	0.58708
	Refed	4.54706	5.29695	5.15955	2.48786	2.65694	4.25952	2.55381	3.75944
		L-Raptor-KO
	Fasted	0.861799	0.824391	0.330214	0.339185	0.609906	1.10902	0.388562
	Refed	0.434388	0.354522	0.520471	0.541123	0.945666	0.780062	1.20485	0.671916	0.471891

## Sheet: Fig4-Blood glucose
	Time post food removal (hour)	Control					L-Raptor-KO					L-Raptor-KO + Ppp1r3b (3e11)
	0	101	116	126	117	133	89	82	97	101	108	102	116	108
	4	93	114	104	93	96	61	65	101	78	66	106	103	103
	8	85	85	104	83	72	67	67	80	74	59	92	126	104
	12	72	50	67	61	65	42	62	71	64	55	61	97	72
	16	83	65	82	85	79	54	83	93	73	80	98	96	93
	18	175	114	138	139	134	105	140	106	118	112	139	124	137
	20	163	151	137	146	134	126	122	121	135	130	162	122	155

## Sheet: Fig4-glycogen
	Hepatic glycogen
	Control
	45.0475	40.1302	36.4954	41.1788	41.8007	26.78
	L-Raptor-KO
	17.099	4.75887	8.45162	12.8146	16.1976
	L-Raptor-KO +PPP1R3B
	28.4465	27.5053	29.5796	28.2481
	Glycogen synthase activity
	Control
	0.163349	0.157146	0.086976	0.094198	0.050781	0.053908	0.046008	0.046159
	L-Raptor-KO
	0.011428	0.011904	0.00942	0.014821	0.017523	0.016645	0.013382	0.011095	0.013945	0.015465	0.016424
	L-Raptor-KO + Ppp1r3b (3e11)
	0.131005	0.037083	0.033783	0.033411

## Sheet: Fig5-mRNA
	Igfbp1
	Control
	1.69139	1.4337	2.13415	0.434253	0.460853	0.605843	1.59371
	L-Raptor-KO
	7.3484	4.89541	14.509	18.891	12.152	8.925	10.736

[truncated: 8 more sheets: Fig5-glycogen, Fig6 - mRNA, SFig1-RapKO, SFig2-13C glucose gavage, SFig3-RapKO+PPP1R3B, SFig4-ChrebpB, SFig5-nSREBP1c, SFig6-GCK]
